# Supplementary material for: Structural mapping of Nav1.7 antagonists
Source: Nat Commun. 2023 Jun 3;14:3224. doi: 10.1038/s41467-023-38942-3 (PMC10239435; doi:10.1038/s41467-023-38942-3)
Supplement: Supplementary file 4 — Source Data [file 41467_2023_38942_MOESM4_ESM.xlsx]

## Sheet: Fig. 1d
Fig. 1d	The pore radii of Nav1.7-apo/BPV/LCM/CBZ calculated by HOLE
Nav1.7-apo			Nav1.7-BPV			Nav1.7-LCM			Nav1.7-CBZ
Pore radius (Å)	Distance along channel (Å)		Pore radius (Å)	Distance along channel (Å)		Pore radius (Å)	Distance along channel (Å)		Pore radius (Å)	Distance along channel (Å)
7.99388	-38.735		7.98699	-37.985		7.94459	-38.485		7.8754	-39.735
7.93783	-38.61		7.92188	-37.86		7.90539	-38.36		7.8158	-39.61
7.88207	-38.485		7.85798	-37.735		7.86646	-38.235		7.75795	-39.485
7.82895	-38.36		7.7955	-37.61		7.82148	-38.11		7.70182	-39.36
7.7778	-38.235		7.73327	-37.485		7.77824	-37.985		7.64674	-39.235
7.72826	-38.11		7.67318	-37.36		7.73874	-37.86		7.59465	-39.11
7.6807	-37.985		7.61443	-37.235		7.69954	-37.735		7.54278	-38.985
7.63786	-37.86		7.55655	-37.11		7.66285	-37.61		7.49302	-38.86
7.59624	-37.735		7.49977	-36.985		7.62797	-37.485		7.44516	-38.735
7.5566	-37.61		7.44572	-36.86		7.59534	-37.36		7.40154	-38.61
7.51823	-37.485		7.39308	-36.735		7.56446	-37.235		7.35908	-38.485
7.47408	-37.36		7.3409	-36.61		7.53419	-37.11		7.31739	-38.36
7.42994	-37.235		7.29009	-36.485		7.50524	-36.985		7.2777	-38.235
7.34791	-37.11		7.24236	-36.36		7.4807	-36.86		7.24122	-38.11
7.27117	-36.985		7.19403	-36.235		7.45699	-36.735		7.20448	-37.985
7.19953	-36.86		7.14893	-36.11		7.40271	-36.61		7.17303	-37.86
7.13164	-36.735		7.10544	-35.985		7.34806	-36.485		7.14274	-37.735
7.06511	-36.61		7.06088	-35.86		7.24984	-36.36		7.10784	-37.61
7.00264	-36.485		7.01787	-35.735		7.15328	-36.235		7.07489	-37.485
6.93789	-36.36		6.96348	-35.61		7.06062	-36.11		7.03066	-37.36
6.87614	-36.235		6.90861	-35.485		6.97021	-35.985		6.98698	-37.235
6.80327	-36.11		6.83075	-35.36		6.87582	-35.86		6.94627	-37.11
6.73023	-35.985		6.75297	-35.235		6.78129	-35.735		6.90547	-36.985
6.65078	-35.86		6.67776	-35.11		6.68364	-35.61		6.86164	-36.86
6.57259	-35.735		6.60309	-34.985		6.58599	-35.485		6.81952	-36.735
6.5031	-35.61		6.5143	-34.86		6.48926	-35.36		6.75708	-36.61
6.43367	-35.485		6.4234	-34.735		6.39333	-35.235		6.69631	-36.485
6.362	-35.36		6.33011	-34.61		6.29774	-35.11		6.63861	-36.36
6.29047	-35.235		6.23805	-34.485		6.203	-34.985		6.5816	-36.235
6.14516	-35.11		6.14825	-34.36		6.10825	-34.86		6.52637	-36.11
6.12911	-34.985		6.05979	-34.235		6.0132	-34.735		6.47295	-35.985
6.06852	-34.86		5.97254	-34.11		5.92428	-34.61		6.42087	-35.86
6.00713	-34.735		5.88639	-33.985		5.83322	-34.485		6.37066	-35.735
5.89886	-34.61		5.8021	-33.86		5.7426	-34.36		6.32297	-35.61
5.86614	-34.485		5.71863	-33.735		5.65304	-34.235		6.27724	-35.485
5.81301	-34.36		5.63707	-33.61		5.56583	-34.11		6.2332	-35.36
5.76193	-34.235		5.55699	-33.485		5.47977	-33.985		6.19118	-35.235
5.70717	-34.11		5.47828	-33.36		5.39552	-33.86		6.15197	-35.11
5.65249	-33.985		5.40112	-33.235		5.31196	-33.735		6.11288	-34.985
5.59458	-33.86		5.32294	-33.11		5.22929	-33.61		6.07806	-34.86
5.5387	-33.735		5.24606	-32.985		5.14796	-33.485		6.04331	-34.735
5.45572	-33.61		5.1666	-32.86		5.06782	-33.36		6.00361	-34.61
5.37401	-33.485		5.0893	-32.735		4.98702	-33.235		5.96479	-34.485
5.29534	-33.36		5.01386	-32.61		4.90222	-33.11		5.88044	-34.36
5.21675	-33.235		4.94062	-32.485		4.81883	-32.985		5.80323	-34.235
5.1382	-33.11		4.87122	-32.36		4.73691	-32.86		5.7195	-34.11
5.05921	-32.985		4.80395	-32.235		4.65654	-32.735		5.6432	-33.985
4.97736	-32.86		4.73557	-32.11		4.57732	-32.61		5.55995	-33.86
4.89706	-32.735		4.66877	-31.985		4.49981	-32.485		5.47815	-33.735
4.81864	-32.61		4.59699	-31.86		4.42469	-32.36		5.39651	-33.61
4.742	-32.485		4.52781	-31.735		4.35123	-32.235		5.31628	-33.485
4.66749	-32.36		4.46307	-31.61		4.28061	-32.11		5.23554	-33.36
4.59433	-32.235		4.40066	-31.485		4.21203	-31.985		5.15602	-33.235
4.51941	-32.11		4.34077	-31.36		4.14471	-31.86		5.0803	-33.11
4.44634	-31.985		4.28354	-31.235		4.07957	-31.735		5.0064	-32.985
4.36446	-31.86		4.22994	-31.11		4.01704	-31.61		4.93494	-32.86
4.28507	-31.735		4.1792	-30.985		3.95685	-31.485		4.8652	-32.735
4.20852	-31.61		4.13155	-30.86		3.89999	-31.36		4.79444	-32.61
4.13465	-31.485		4.08718	-30.735		3.84397	-31.235		4.72532	-32.485
4.05606	-31.36		4.04621	-30.61		3.79108	-31.11		4.66102	-32.36
3.97745	-31.235		4.00805	-30.485		3.74083	-30.985		4.59799	-32.235
3.89935	-31.11		3.97451	-30.36		3.69373	-30.86		4.53728	-32.11
3.82377	-30.985		3.94408	-30.235		3.64943	-30.735		4.47731	-31.985
3.74976	-30.86		3.917	-30.11		3.60723	-30.61		4.42094	-31.86
3.67802	-30.735		3.89355	-29.985		3.56793	-30.485		4.3653	-31.735
3.37596	-30.61		3.87462	-29.86		3.53296	-30.36		4.31116	-31.61
3.54048	-30.485		3.85951	-29.735		3.50029	-30.235		4.25928	-31.485
3.52534	-30.36		3.8479	-29.61		3.47002	-30.11		4.21174	-31.36
3.51446	-30.235		3.83913	-29.485		3.4429	-29.985		4.16661	-31.235
3.50018	-30.11		3.83563	-29.36		3.42054	-29.86		4.10702	-31.11
3.4904	-29.985		3.8351	-29.235		3.4005	-29.735		4.04898	-30.985
3.44371	-29.86		3.83907	-29.11		3.38362	-29.61		3.98695	-30.86
3.40073	-29.735		3.84676	-28.985		3.36829	-29.485		3.92793	-30.735
3.34784	-29.61		3.80183	-28.86		3.36019	-29.36		3.71043	-30.61
3.3006	-29.485		3.77027	-28.735		3.35407	-29.235		3.75341	-30.485
3.25336	-29.36		3.72542	-28.61		3.35075	-29.11		3.70874	-30.36
3.21994	-29.235		3.69098	-28.485		3.35083	-28.985		3.66623	-30.235
3.1955	-29.11		3.60786	-28.36		3.34884	-28.86		3.62096	-30.11
3.18034	-28.985		3.52825	-28.235		3.34994	-28.735		3.57769	-29.985
3.15504	-28.86		3.39257	-28.11		3.35183	-28.61		3.54943	-29.86
3.12955	-28.735		3.31388	-27.985		3.35696	-28.485		3.52446	-29.735
3.10956	-28.61		3.23857	-27.86		3.3658	-28.36		3.49468	-29.61
3.09337	-28.485		3.16631	-27.735		3.37701	-28.235		3.46789	-29.485
3.05371	-28.36		3.10876	-27.61		3.39221	-28.11		3.44724	-29.36
3.01835	-28.235		3.05576	-27.485		3.41052	-27.985		3.42961	-29.235
2.99574	-28.11		2.98434	-27.36		3.43076	-27.86		3.41437	-29.11
2.97397	-27.985		2.91528	-27.235		3.45369	-27.735		3.40238	-28.985
2.91889	-27.86		2.83991	-27.11		3.37802	-27.61		3.38367	-28.86
2.874	-27.735		2.76716	-26.985		3.31756	-27.485		3.36822	-28.735
2.75408	-27.61		2.6974	-26.86		3.21665	-27.36		3.31778	-28.61
2.89957	-27.485		2.63052	-26.735		3.12644	-27.235		3.27666	-28.485
2.86601	-27.36		2.57147	-26.61		3.04633	-27.11		3.2083	-28.36
2.83804	-27.235		2.51313	-26.485		2.97917	-26.985		3.1502	-28.235
2.81633	-27.11		2.4576	-26.36		2.92343	-26.86		2.81679	-28.11
2.79892	-26.985		2.4063	-26.235		2.88164	-26.735		2.84845	-27.985
2.77806	-26.86		2.3614	-26.11		2.81379	-26.61		2.8085	-27.86
2.7593	-26.735		2.32074	-25.985		2.75099	-26.485		2.78018	-27.735
2.74257	-26.61		2.28313	-25.86		2.69225	-26.36		2.74029	-27.61
2.72806	-26.485		2.2472	-25.735		2.63834	-26.235		2.71188	-27.485
2.71292	-26.36		2.20362	-25.61		2.59067	-26.11		2.6458	-27.36
2.7006	-26.235		2.16446	-25.485		2.54888	-25.985		2.58365	-27.235
2.68279	-26.11		2.13159	-25.36		2.51285	-25.86		2.52417	-27.11
2.66892	-25.985		2.10396	-25.235		2.48329	-25.735		2.46904	-26.985
2.63818	-25.86		2.08134	-25.11		2.46154	-25.61		2.41942	-26.86
2.60996	-25.735		2.06281	-24.985		2.44574	-25.485		2.37444	-26.735
2.58346	-25.61		2.05082	-24.86		2.43636	-25.36		2.33458	-26.61
2.55959	-25.485		2.04406	-24.735		2.43332	-25.235		2.29879	-26.485
2.54029	-25.36		2.04301	-24.61		2.40063	-25.11		2.26828	-26.36
2.52431	-25.235		2.04745	-24.485		2.37136	-24.985		2.24146	-26.235
2.51351	-25.11		2.05693	-24.36		2.32524	-24.86		2.22145	-26.11
2.50602	-24.985		2.07157	-24.235		2.30302	-24.735		2.20678	-25.985
2.50307	-24.86		2.09252	-24.11		2.28669	-24.61		2.19839	-25.86
2.50246	-24.735		2.11836	-23.985		2.27877	-24.485		2.1955	-25.735
2.50625	-24.61		2.09763	-23.86		2.28107	-24.36		2.19721	-25.61
2.51087	-24.485		2.08148	-23.735		2.28988	-24.235		2.20433	-25.485
2.50829	-24.36		2.04668	-23.61		2.31228	-24.11		2.21619	-25.36
2.5092	-24.235		2.0157	-23.485		2.34398	-23.985		2.23348	-25.235
2.51442	-24.11		1.9884	-23.36		2.38386	-23.86		2.22987	-25.11
2.52187	-23.985		1.96538	-23.235		2.43242	-23.735		2.22446	-24.985
2.53354	-23.86		1.94819	-23.11		2.41486	-23.61		2.20094	-24.86
2.54878	-23.735		1.9343	-22.985		2.40045	-23.485		2.18138	-24.735
2.56623	-23.61		1.92528	-22.86		2.3779	-23.36		2.15719	-24.61
2.5858	-23.485		1.9204	-22.735		2.36083	-23.235		2.17449	-24.485
2.61455	-23.36		1.91946	-22.61		2.34781	-23.11		2.18554	-24.36
2.64225	-23.235		1.92298	-22.485		2.34042	-22.985		2.20497	-24.235
2.67511	-23.11		1.92051	-22.36		2.34051	-22.86		2.23426	-24.11
2.71128	-22.985		1.92291	-22.235		2.34443	-22.735		2.2722	-23.985
2.74223	-22.86		1.95197	-22.11		2.34024	-22.61		2.29663	-23.86
2.77648	-22.735		1.98506	-21.985		2.34048	-22.485		2.32556	-23.735
2.81292	-22.61		2.01047	-21.86		2.33125	-22.36		2.31843	-23.61
2.85241	-22.485		2.04016	-21.735		2.32606	-22.235		2.31604	-23.485
2.8928	-22.36		2.06397	-21.61		2.32527	-22.11		2.31961	-23.36
2.93401	-22.235		2.09293	-21.485		2.32848	-21.985		2.32845	-23.235
2.93843	-22.11		2.14576	-21.36		2.324	-21.86		2.34244	-23.11
2.94575	-21.985		2.20176	-21.235		2.31677	-21.735		2.36152	-22.985
2.95789	-21.86		2.25234	-21.11		2.28408	-21.61		2.34994	-22.86
2.97422	-21.735		2.30519	-20.985		2.25553	-21.485		2.34643	-22.735
2.98455	-21.61		2.31173	-20.86		2.23281	-21.36		2.33574	-22.61
2.99684	-21.485		2.32869	-20.735		2.21457	-21.235		2.32556	-22.485
2.99837	-21.36		2.27087	-20.61		2.19008	-21.11		2.2634	-22.36
3.00285	-21.235		2.22721	-20.485		2.16949	-20.985		2.20585	-22.235
3.0114	-21.11		2.19819	-20.36		2.15264	-20.86		2.15251	-22.11
3.02314	-20.985		2.18857	-20.235		2.13978	-20.735		2.10368	-21.985
3.03741	-20.86		2.16292	-20.11		2.13139	-20.61		2.06137	-21.86
3.05483	-20.735		2.14551	-19.985		2.12585	-20.485		2.02139	-21.735
3.02782	-20.61		2.11681	-19.86		2.12715	-20.36		1.98808	-21.61
3.00606	-20.485		2.09989	-19.735		2.13029	-20.235		1.95904	-21.485
2.96375	-20.36		2.07301	-19.61		2.11628	-20.11		1.9356	-21.36
2.93028	-20.235		2.0543	-19.485		2.105	-19.985		1.91749	-21.235
2.90492	-20.11		2.01782	-19.36		2.08797	-19.86		1.90428	-21.11
2.88899	-19.985		1.98514	-19.235		2.07503	-19.735		1.89654	-20.985
2.85111	-19.86		1.95807	-19.11		2.04455	-19.61		1.89554	-20.86
2.81796	-19.735		1.93507	-18.985		2.01993	-19.485		1.89884	-20.735
2.7792	-19.61		1.91752	-18.86		2.00144	-19.36		1.89043	-20.61
2.74607	-19.485		1.90268	-18.735		1.98957	-19.235		1.88785	-20.485
2.7207	-19.36		1.87745	-18.61		1.98644	-19.11		1.8534	-20.36
2.70016	-19.235		1.85661	-18.485		1.98768	-18.985		1.8245	-20.235
2.6836	-19.11		1.82343	-18.36		1.98191	-18.86		1.78992	-20.11
2.6727	-18.985		1.79419	-18.235		1.9793	-18.735		1.75809	-19.985
2.64571	-18.86		1.77015	-18.11		1.9805	-18.61		1.73276	-19.86
2.69243	-18.735		1.75032	-17.985		1.98651	-18.485		1.71225	-19.735
2.70199	-18.61		1.21588	-17.86		1.36867	-18.36		1.69573	-19.61
2.71696	-18.485		1.43877	-17.735		1.37695	-18.235		1.68423	-19.485
2.70915	-18.36		1.44701	-17.61		1.39274	-18.11		1.67903	-19.36
2.7041	-18.235		1.46059	-17.485		1.4263	-17.985		1.67905	-19.235
2.69939	-18.11		1.48043	-17.36		1.49033	-17.86		1.68505	-19.11
2.69754	-17.985		1.50443	-17.235		1.57245	-17.735		1.69372	-18.985
2.69879	-17.86		1.53419	-17.11		1.62705	-17.61		1.71033	-18.86
2.70409	-17.735		1.56793	-16.985		1.68868	-17.485		1.72961	-18.735
2.71271	-17.61		1.60737	-16.86		1.71794	-17.36		1.75664	-18.61
2.72533	-17.485		1.65071	-16.735		1.75127	-17.235		1.78661	-18.485
2.74255	-17.36		1.69812	-16.61		1.7792	-17.11		1.82219	-18.36
2.76369	-17.235		1.74988	-16.485		1.81165	-16.985		1.86221	-18.235
2.78967	-17.11		1.80737	-16.36		1.84852	-16.86		1.87399	-18.11
2.81757	-16.985		1.86764	-16.235		1.88979	-16.735		1.89046	-17.985
2.85062	-16.86		1.93177	-16.11		1.9343	-16.61		1.9045	-17.86
2.88602	-16.735		1.99947	-15.985		1.98298	-16.485		1.92283	-17.735
2.86594	-16.61		2.07106	-15.86		2.03762	-16.36		1.94563	-17.61
2.84798	-16.485		2.14445	-15.735		2.09401	-16.235		1.97258	-17.485
2.68743	-16.36		2.22145	-15.61		2.15555	-16.11		2.00361	-17.36
2.70586	-16.235		2.30064	-15.485		2.22072	-15.985		2.03796	-17.235
2.76385	-16.11		2.38424	-15.36		2.28471	-15.86		2.07682	-17.11
2.82509	-15.985		2.47029	-15.235		2.35204	-15.735		2.11877	-16.985
2.88947	-15.86		2.55708	-15.11		2.43179	-15.61		2.16455	-16.86
2.95686	-15.735		2.64625	-14.985		2.51442	-15.485		2.21386	-16.735
2.9842	-15.61		2.73878	-14.86		2.59541	-15.36		2.26428	-16.61
3.02761	-15.485		2.83279	-14.735		2.67798	-15.235		2.3173	-16.485
3.04898	-15.36		2.91166	-14.61		2.76402	-15.11		1.79517	-16.36
3.07314	-15.235		2.97846	-14.485		2.85244	-14.985		1.89152	-16.235
3.07612	-15.11		3.03119	-14.36		2.94247	-14.86		1.96636	-16.11
3.09717	-14.985		3.0867	-14.235		3.03462	-14.735		2.04405	-15.985
3.13697	-14.86		3.14132	-14.11		3.12874	-14.61		2.12499	-15.86
3.19732	-14.735		3.19855	-13.985		3.22478	-14.485		2.20863	-15.735
3.26047	-14.61		3.25902	-13.86		3.32451	-14.36		2.29474	-15.61
3.32693	-14.485		3.3219	-13.735		3.41804	-14.235		2.38323	-15.485
3.39652	-14.36		3.39319	-13.61		3.50784	-14.11		2.47305	-15.36
3.47021	-14.235		3.46646	-13.485		3.59879	-13.985		2.56457	-15.235
3.52759	-14.11		3.53761	-13.36		3.67309	-13.86		2.6603	-15.11
3.58718	-13.985		3.61062	-13.235		3.74858	-13.735		2.75689	-14.985
3.64856	-13.86		3.68349	-13.11		3.79526	-13.61		2.85622	-14.86
3.71316	-13.735		3.75829	-12.985		3.84481	-13.485		2.95585	-14.735
3.78021	-13.61		3.84049	-12.86		3.88962	-13.36		3.04678	-14.61
3.8505	-13.485		3.92408	-12.735		3.93708	-13.235		3.13937	-14.485
3.92341	-13.36		4.00675	-12.61		3.97126	-13.11		3.18496	-14.36
3.99265	-13.235		4.09069	-12.485		4.01455	-12.985		3.23363	-14.235
4.0425	-13.11		4.16622	-12.36		4.03195	-12.86		3.28808	-14.11
4.09187	-12.985		4.24426	-12.235		4.05244	-12.735		3.34445	-13.985
4.14629	-12.86		4.32359	-12.11		4.07786	-12.61		3.40404	-13.86
4.20186	-12.735		4.40598	-11.985		4.10781	-12.485		3.46537	-13.735
4.25843	-12.61		4.4427	-11.86		4.14199	-12.36		3.53082	-13.61
4.31713	-12.485		4.48184	-11.735		4.18007	-12.235		3.59909	-13.485
4.34487	-12.36		4.49498	-11.61		4.19556	-12.11		3.66548	-13.36
4.37608	-12.235		4.5115	-11.485		4.21226	-11.985		3.73436	-13.235
4.41196	-12.11		4.53192	-11.36		4.23015	-11.86		3.7751	-13.11
4.45133	-11.985		4.55624	-11.235		4.2504	-11.735		3.81867	-12.985
4.49664	-11.86		4.54376	-11.11		4.27312	-11.61		3.86647	-12.86
4.54448	-11.735		4.53769	-10.985		4.29867	-11.485		3.91812	-12.735
4.5305	-11.61		4.52531	-10.86		4.31556	-11.36		3.97272	-12.61
4.52426	-11.485		4.52314	-10.735		4.33467	-11.235		4.02881	-12.485
4.50702	-11.36		4.53278	-10.61		4.3296	-11.11		4.09321	-12.36
4.49801	-11.235		4.55389	-10.485		4.33216	-10.985		4.16102	-12.235
4.4993	-11.11		4.5555	-10.36		4.33272	-10.86		4.23206	-12.11
4.50953	-10.985		4.56377	-10.235		4.34067	-10.735		4.30409	-11.985
4.5161	-10.86		4.5718	-10.11		4.34236	-10.61		4.38166	-11.86
4.52772	-10.735		4.58413	-9.985		4.35129	-10.485		4.4604	-11.735
4.50943	-10.61		4.60448	-9.86		4.37924	-10.36		4.46567	-11.61
4.49984	-10.485		4.62973	-9.735		4.41246	-10.235		4.47157	-11.485
4.49613	-10.36		4.62543	-9.61		4.44296	-10.11		4.4271	-11.36
4.50057	-10.235		4.62677	-9.485		4.49623	-9.985		4.38795	-11.235
4.51891	-10.11		4.55943	-9.36		4.54469	-9.86		4.35548	-11.11
4.54606	-9.985		4.49384	-9.235		4.59546	-9.735		4.32968	-10.985
4.57088	-9.86		4.40977	-9.11		4.61046	-9.61		4.31192	-10.86
4.60109	-9.735		4.36115	-8.985		4.62381	-9.485		4.29954	-10.735
4.53231	-9.61		4.29032	-8.86		4.62631	-9.36		4.29522	-10.61
4.50699	-9.485		4.22079	-8.735		4.63184	-9.235		4.29805	-10.485
4.43985	-9.36		4.14391	-8.61		4.63628	-9.11		4.30659	-10.36
4.37466	-9.235		4.09246	-8.485		4.6438	-8.985		4.32145	-10.235
4.30411	-9.11		4.03498	-8.36		4.59067	-8.86		4.34489	-10.11
4.23657	-8.985		3.97963	-8.235		4.53794	-8.735		4.37422	-9.985
4.17506	-8.86		3.92353	-8.11		4.47662	-8.61		4.39543	-9.86
4.11465	-8.735		3.86965	-7.985		4.41572	-8.485		4.4217	-9.735
4.04092	-8.61		3.82137	-7.86		4.35736	-8.36		4.39045	-9.61
3.98537	-8.485		3.77401	-7.735		4.29804	-8.235		4.36807	-9.485
3.9243	-8.36		3.71891	-7.61		4.21181	-8.11		4.30832	-9.36
3.86538	-8.235		3.66643	-7.485		4.12737	-7.985		4.25512	-9.235
3.81012	-8.11		3.60479	-7.36		4.04578	-7.86		4.19731	-9.11
3.75747	-7.985		3.5466	-7.235		3.96659	-7.735		4.20637	-8.985
3.70815	-7.86		3.49235	-7.11		3.88909	-7.61		4.12999	-8.86
3.65997	-7.735		3.44182	-6.985		3.81414	-7.485		4.05801	-8.735
3.61587	-7.61		3.39396	-6.86		3.74222	-7.36		3.96653	-8.61
3.57428	-7.485		3.35012	-6.735		3.67286	-7.235		3.95257	-8.485
3.51832	-7.36		3.31292	-6.61		3.60645	-7.11		3.90541	-8.36
3.46588	-7.235		3.27797	-6.485		3.54298	-6.985		3.86069	-8.235
3.40934	-7.11		3.23569	-6.36		3.48312	-6.86		3.82134	-8.11
3.35711	-6.985		3.19672	-6.235		3.42609	-6.735		3.78306	-7.985
3.30967	-6.86		3.1447	-6.11		3.37213	-6.61		3.74778	-7.86
3.26687	-6.735		3.09622	-5.985		3.32119	-6.485		3.7152	-7.735
3.22772	-6.61		3.03102	-5.86		3.26371	-6.36		3.68394	-7.61
3.18938	-6.485		2.96911	-5.735		3.206	-6.235		3.65524	-7.485
3.12044	-6.36		2.90483	-5.61		3.14477	-6.11		3.62437	-7.36
3.0551	-6.235		2.84424	-5.485		3.0875	-5.985		3.59548	-7.235
2.99402	-6.11		2.78802	-5.36		3.03487	-5.86		3.561	-7.11
2.9368	-5.985		2.73583	-5.235		2.98648	-5.735		3.52926	-6.985
2.88348	-5.86		2.68661	-5.11		2.94122	-5.61		3.45658	-6.86
2.83391	-5.735		2.6406	-4.985		2.90044	-5.485		3.3843	-6.735
2.78864	-5.61		2.60398	-4.86		2.86099	-5.36		3.31367	-6.61
2.74701	-5.485		2.56878	-4.735		2.82156	-5.235		3.24421	-6.485
2.69005	-5.36		2.54005	-4.61		2.76608	-5.11		3.1808	-6.36
2.63815	-5.235		2.51478	-4.485		2.71281	-4.985		3.11864	-6.235
2.59047	-5.11		2.48252	-4.36		2.66104	-4.86		3.06235	-6.11
2.54797	-4.985		2.4541	-4.235		2.61162	-4.735		3.00861	-5.985
2.51048	-4.86		2.41951	-4.11		2.57097	-4.61		2.95937	-5.86
2.4783	-4.735		2.38857	-3.985		2.53269	-4.485		2.91412	-5.735
2.45297	-4.61		2.35843	-3.86		2.48937	-4.36		2.87235	-5.61
2.43156	-4.485		2.33267	-3.735		2.44829	-4.235		2.8349	-5.485
2.40236	-4.36		2.31567	-3.61		2.38958	-4.11		2.80147	-5.36
2.37787	-4.235		2.30199	-3.485		2.33521	-3.985		2.77136	-5.235
2.33695	-4.11		2.29194	-3.36		2.30499	-3.86		2.73875	-5.11
2.29972	-3.985		2.2858	-3.235		2.27776	-3.735		2.70812	-4.985
2.26648	-3.86		2.27859	-3.11		2.24334	-3.61		2.64437	-4.86
2.23717	-3.735		2.27322	-2.985		2.21278	-3.485		2.58342	-4.735
2.21259	-3.61		2.24798	-2.86		2.18669	-3.36		2.52634	-4.61
2.18993	-3.485		2.22602	-2.735		2.1647	-3.235		2.47165	-4.485
2.17384	-3.36		2.20949	-2.61		2.14546	-3.11		2.41498	-4.36
2.16201	-3.235		2.19628	-2.485		2.13045	-2.985		2.36198	-4.235
2.13623	-3.11		2.17873	-2.36		2.12232	-2.86		2.32249	-4.11
2.11414	-2.985		2.16439	-2.235		2.11719	-2.735		2.28575	-3.985
2.08095	-2.86		2.14933	-2.11		2.1162	-2.61		2.24737	-3.86
2.05089	-2.735		2.13665	-1.985		2.11929	-2.485		2.21268	-3.735
2.02407	-2.61		2.13123	-1.86		2.10786	-2.36		2.18326	-3.61
2.00083	-2.485		2.12978	-1.735		2.09512	-2.235		2.15776	-3.485
1.98515	-2.36		2.13085	-1.61		2.0842	-2.11		2.13286	-3.36
1.9741	-2.235		2.136	-1.485		2.07736	-1.985		2.11192	-3.235
1.9663	-2.11		2.12712	-1.36		2.07492	-1.86		2.09983	-3.11
1.96308	-1.985		2.12166	-1.235		2.07437	-1.735		2.09179	-2.985
1.9552	-1.86		2.09675	-1.11		2.0463	-1.61		2.08476	-2.86
1.95174	-1.735		2.07662	-0.985		2.02057	-1.485		2.08112	-2.735
1.9491	-1.61		2.05415	-0.86		1.99292	-1.36		2.08397	-2.61
1.9509	-1.485		2.03322	-0.735		1.97023	-1.235		2.0907	-2.485
1.94108	-1.36		2.00948	-0.61		1.9516	-1.11		2.0897	-2.36
1.93529	-1.235		1.99011	-0.485		1.93586	-0.985		2.09247	-2.235
1.90471	-1.11		1.97564	-0.36		1.9102	-0.86		2.08548	-2.11
1.87894	-0.985		1.96599	-0.235		1.88882	-0.735		2.08262	-1.985
1.85796	-0.86		1.96234	-0.11		1.87247	-0.61		2.08684	-1.86
1.84197	-0.735		1.96378	0.015		1.8606	-0.485		2.09351	-1.735
1.83154	-0.61		1.96861	0.14		1.8586	-0.36		2.06892	-1.61
1.82639	-0.485		1.97848	0.265		1.85932	-0.235		2.04688	-1.485
1.82615	-0.36		1.9944	0.39		1.86574	-0.11		2.02573	-1.36
1.83074	-0.235		2.01459	0.515		1.87631	0.015		2.00955	-1.235
1.83012	-0.11		2.04052	0.64		1.89355	0.14		1.99807	-1.11
1.8319	0.015		2.07034	0.765		1.9147	0.265		1.99118	-0.985
1.83785	0.14		2.10491	0.89		1.94247	0.39		1.99073	-0.86
1.84776	0.265		2.14335	1.015		1.97525	0.515		1.99515	-0.735
1.86244	0.39		2.17213	1.14		2.01216	0.64		1.99852	-0.61
1.88198	0.515		2.20572	1.265		2.05346	0.765		2.00659	-0.485
1.90577	0.64		2.2173	1.39		2.0964	0.89		2.0089	-0.36
1.93418	0.765		2.23857	1.515		2.14385	1.015		2.01603	-0.235
1.96768	0.89		2.24696	1.64		2.14314	1.14		2.02858	-0.11
2.0057	1.015		2.27085	1.765		2.14708	1.265		2.04612	0.015
2.02158	1.14		2.31056	1.89		2.11475	1.39		2.06912	0.14
2.0421	1.265		2.36489	2.015		2.09123	1.515		2.09693	0.265
2.02529	1.39		2.42336	2.14		2.06918	1.64		2.13033	0.39
2.02189	1.515		2.49344	2.265		2.11093	1.765		2.16828	0.515
1.93934	1.64		2.52947	2.39		2.14999	1.89		2.21033	0.64
1.92352	1.765		2.57427	2.515		2.2015	2.015		2.25641	0.765
2.03262	1.89		2.62076	2.64		2.24746	2.14		2.2448	0.89
2.14437	2.015		2.67557	2.765		2.30076	2.265		2.24711	1.015
2.21026	2.14		2.74122	2.89		2.35636	2.39		2.23417	1.14
2.2855	2.265		2.81366	3.015		2.41676	2.515		2.22994	1.265
2.36804	2.39		2.87339	3.14		2.48443	2.64		2.22571	1.39
2.46281	2.515		2.96154	3.265		2.5578	2.765		2.23453	1.515
2.51468	2.64		3.03336	3.39		2.61163	2.89		2.25121	1.64
2.57275	2.765		3.11011	3.515		2.66939	3.015		2.27651	1.765
2.63432	2.89		3.1173	3.64		2.71989	3.14		2.30424	1.89
2.70274	3.015		3.12737	3.765		2.77374	3.265		2.33863	2.015
2.75491	3.14		3.12777	3.89		2.78242	3.39		2.37147	2.14
2.83025	3.265		3.13015	4.015		2.80023	3.515		2.41164	2.265
2.8736	3.39		3.12372	4.14		2.80535	3.64		2.45773	2.39
2.9282	3.515		3.12242	4.265		2.8155	3.765		2.51084	2.515
2.9545	3.64		3.12801	4.39		2.83032	3.89		2.57203	2.64
2.98569	3.765		3.13861	4.515		2.84933	4.015		2.63942	2.765
2.98406	3.89		3.15346	4.64		2.86412	4.14		2.68265	2.89
2.98604	4.015		3.17205	4.765		2.88074	4.265		2.72434	3.015
2.9753	4.14		3.19664	4.89		2.88204	4.39		2.72435	3.14
2.96949	4.265		3.226	5.015		2.88874	4.515		2.72987	3.265
2.96621	4.39		3.24302	5.14		2.90067	4.64		2.73348	3.39
2.96741	4.515		3.26324	5.265		2.91749	4.765		2.74163	3.515
2.97409	4.64		3.27307	5.39		2.9391	4.89		2.75365	3.64
2.98619	4.765		3.28521	5.515		2.9658	5.015		2.77034	3.765
3.00332	4.89		3.30206	5.64		2.99725	5.14		2.78107	3.89
3.0254	5.015		3.32002	5.765		3.03294	5.265		2.79603	4.015
3.05298	5.14		3.34402	5.89		3.06917	5.39		2.79159	4.14
3.08561	5.265		3.36872	6.015		3.10396	5.515		2.79225	4.265
3.12326	5.39		3.39893	6.14		3.11971	5.64		2.79755	4.39
3.16519	5.515		3.43219	6.265		3.13825	5.765		2.80835	4.515
3.1794	5.64		3.4671	6.39		3.162	5.89		2.82332	4.64
3.19621	5.765		3.5048	6.515		3.18669	6.015		2.84392	4.765
3.21678	5.89		3.5464	6.64		3.21631	6.14		2.87337	4.89
3.23992	6.015		3.58956	6.765		3.24824	6.265		2.90593	5.015
3.26657	6.14		3.6374	6.89		3.28357	6.39		2.94391	5.14
3.29568	6.265		3.68637	7.015		3.32123	6.515		2.98675	5.265
3.32837	6.39		3.73217	7.14		3.36154	6.64		2.99951	5.39
3.36221	6.515		3.78068	7.265		3.40459	6.765		3.0155	5.515
3.40045	6.64		3.81156	7.39		3.45128	6.89		3.0371	5.64
3.44161	6.765		3.846	7.515		3.50022	7.015		3.06205	5.765
3.48712	6.89		3.88392	7.64		3.53844	7.14		3.08932	5.89
3.53536	7.015		3.92526	7.765		3.57911	7.265		3.11982	6.015
3.57371	7.14		3.97141	7.89		3.59548	7.39		3.15335	6.14
3.61325	7.265		4.01829	8.015		3.6039	7.515		3.18999	6.265
3.6142	7.39		4.06897	8.14		3.6188	7.64		3.23044	6.39
3.6201	7.515		4.12108	8.265		3.63769	7.765		3.27227	6.515
3.63096	7.64		4.17939	8.39		3.66898	7.89		3.31849	6.64
3.6468	7.765		4.23981	8.515		3.7043	8.015		3.36607	6.765
3.6689	7.89		4.30119	8.64		3.74101	8.14		3.4137	6.89
3.69539	8.015		4.3647	8.765		3.78145	8.265		3.4641	7.015
3.72698	8.14		4.42003	8.89		3.82557	8.39		3.50193	7.14
3.76361	8.265		4.47838	9.015		3.87426	8.515		3.54318	7.265
3.80529	8.39		4.50054	9.14		3.92432	8.64		3.5676	7.39
3.85111	8.515		4.52523	9.265		3.97697	8.765		3.59488	7.515
3.90298	8.64		4.53384	9.39		4.04103	8.89		3.60274	7.64
3.9582	8.765		4.54477	9.515		4.11091	9.015		3.61647	7.765
3.9919	8.89		4.55165	9.64		4.16045	9.14		3.63716	7.89
4.02695	9.015		4.56139	9.765		4.20973	9.265		3.66341	8.015
4.03207	9.14		4.57056	9.89		4.21998	9.39		3.69519	8.14
4.04037	9.265		4.58206	10.015		4.23432	9.515		3.73309	8.265
4.05126	9.39		4.59689	10.14		4.25923	9.64		3.77739	8.39
4.06508	9.515		4.61408	10.265		4.28754	9.765		3.82734	8.515
4.08273	9.64		4.63448	10.39		4.29644	9.89		3.88315	8.64
4.10358	9.765		4.65756	10.515		4.31038	10.015		3.94333	8.765
4.12037	9.89		4.68142	10.64		4.36694	10.14		4.00888	8.89
4.13796	10.015		4.70692	10.765		4.42255	10.265		4.07984	9.015
4.16828	10.14		4.73723	10.89		4.46632	10.39		4.09412	9.14
4.2006	10.265		4.77027	11.015		4.51284	10.515		4.10882	9.265
4.23411	10.39		4.80533	11.14		4.56046	10.64		4.12117	9.39
4.26971	10.515		4.84304	11.265		4.61138	10.765		4.13568	9.515
4.309	10.64		4.88317	11.39		4.6699	10.89		4.15071	9.64
4.35106	10.765		4.92503	11.515		4.73035	11.015		4.16861	9.765
4.39422	10.89		4.97041	11.64		4.79207	11.14		4.18974	9.89
4.43942	11.015		5.01815	11.765		4.85664	11.265		4.21421	10.015
4.47577	11.14		5.04472	11.89		4.92532	11.39		4.24321	10.14
5.04864	11.265		5.07321	12.015		4.99578	11.515		4.2728	10.265
5.14173	11.39		5.0194	12.14		5.06191	11.64		4.31009	10.39
5.23334	11.515		4.97139	12.265		5.1672	11.765		4.34818	10.515
5.27105	11.64		4.93082	12.39		5.2238	11.89		4.38991	10.64
5.4026	11.765		4.89646	12.515		5.29273	12.015		4.43472	10.765
5.41246	11.89		4.86807	12.64		5.2553	12.14		4.48268	10.89
5.43807	12.015		4.84585	12.765		5.2267	12.265		4.53332	11.015
5.42059	12.14		4.8301	12.89		5.20282	12.39		4.58632	11.14
5.4089	12.265		4.82077	13.015		5.18685	12.515		4.64199	11.265
5.4048	12.39		4.81691	13.14		5.18032	12.64		4.71467	11.39
5.40718	12.515		4.81954	13.265		5.18211	12.765		5.20282	11.515
5.41663	12.64		4.82938	13.39		5.18428	12.89		5.23947	11.64
5.43142	12.765		4.84519	13.515		5.1955	13.015		5.27818	11.765
5.41735	12.89		4.86856	13.64		5.22365	13.14		5.2091	11.89
5.40955	13.015		4.89668	13.765		5.25981	13.265		5.22723	12.015
5.40459	13.14		4.93153	13.89		5.30085	13.39		5.20647	12.14
5.4086	13.265		4.97168	14.015		5.35151	13.515		5.19178	12.265
5.42217	13.39		5.01058	14.14		5.31514	13.64		5.16656	12.39
5.44498	13.515		5.05398	14.265		5.28151	13.765		5.14743	12.515
5.47529	13.64		4.97942	14.39		5.23009	13.89		5.13453	12.64
5.5144	13.765		4.90924	14.515		5.18127	14.015		5.12812	12.765
5.53357	13.89		4.84605	14.64		5.13528	14.14		5.12816	12.89
5.55611	14.015		4.78822	14.765		5.09168	14.265		5.13445	13.015
5.49947	14.14		4.73612	14.89		5.0536	14.39		5.14402	13.14
5.44467	14.265		4.68956	15.015		5.01714	14.515		5.15912	13.265
5.39246	14.39		4.64744	15.14		4.98362	14.64		5.18703	13.39
5.34091	14.515		4.61087	15.265		4.95328	14.765		5.22093	13.515
5.29172	14.64		4.56737	15.39		4.90604	14.89		5.24884	13.64
5.24453	14.765		4.5296	15.515		4.86037	15.015		5.28291	13.765
5.19945	14.89		4.48371	15.64		4.81637	15.14		5.30226	13.89
5.15619	15.015		4.44494	15.765		4.776	15.265		5.33157	14.015
5.11555	15.14		4.41298	15.89		4.74098	15.39		5.37959	14.14
5.07568	15.265		4.38847	16.015		4.70981	15.515		5.43653	14.265
5.03955	15.39		4.37171	16.14		4.67136	15.64		5.43497	14.39
5.00482	15.515		4.3625	16.265		4.63623	15.765		5.43761	14.515
4.97326	15.64		4.36036	16.39		4.59235	15.89		5.3645	14.64
4.94339	15.765		4.36589	16.515		4.55081	16.015		5.29294	14.765
4.91591	15.89		4.37884	16.64		4.51764	16.14		5.22555	14.89
4.89013	16.015		4.39919	16.765		4.49003	16.265		5.15777	15.015
4.86616	16.14		4.4284	16.89		4.46676	16.39		5.09299	15.14
4.84393	16.265		4.4649	17.015		4.44797	16.515		5.03002	15.265
4.82828	16.39		4.49435	17.14		4.43782	16.64		4.96848	15.39
4.81303	16.515		4.53537	17.265		4.43149	16.765		4.90883	15.515
4.79944	16.64		4.50675	17.39		4.43255	16.89		4.85058	15.64
4.78825	16.765		4.4849	17.515		4.43866	17.015		4.79432	15.765
4.7669	16.89		4.45757	17.64		4.45087	17.14		4.74092	15.89
4.74752	17.015		4.43539	17.765		4.46845	17.265		4.68959	16.015
4.71987	17.14		4.41377	17.89		4.49185	17.39		4.64006	16.14
4.6951	17.265		4.39282	18.015		4.52093	17.515		4.59273	16.265
4.6724	17.39		4.34377	18.14		4.55579	17.64		4.54734	16.39
4.65262	17.515		4.29862	18.265		4.59605	17.765		4.50425	16.515
4.61347	17.64		4.25811	18.39		4.62307	17.89		4.44271	16.64
4.57806	17.765		4.22178	18.515		4.65175	18.015		4.38141	16.765
4.53743	17.89		4.19021	18.64		4.63558	18.14		4.30913	16.89
4.50155	18.015		4.16221	18.765		4.61904	18.265		4.23866	17.015
4.45339	18.14		4.1373	18.89		4.59033	18.39		4.17777	17.14
4.40377	18.265		4.11753	19.015		4.56564	18.515		4.11902	17.265
4.36109	18.39		4.10515	19.14		4.53676	18.64		4.06262	17.39
4.32022	18.515		4.09662	19.265		4.50608	18.765		4.00802	17.515
4.28037	18.64		4.09017	19.39		4.46334	18.89		3.95436	17.64
4.24239	18.765		4.08993	19.515		4.42458	19.015		3.9024	17.765
4.20731	18.89		4.09494	19.64		4.39344	19.14		3.85178	17.89
4.17354	19.015		4.10491	19.765		4.36215	19.265		3.80151	18.015
4.1431	19.14		4.11926	19.89		4.33712	19.39		3.75708	18.14
4.11526	19.265		4.13798	20.015		4.31531	19.515		3.71053	18.265
4.08507	19.39		4.1622	20.14		4.29994	19.64		3.67374	18.39
4.05727	19.515		4.18975	20.265		4.28572	19.765		3.63625	18.515
4.03203	19.64		4.17115	20.39		4.27763	19.89		3.59816	18.64
4.00945	19.765		4.27817	20.515		4.27331	20.015		3.56284	18.765
3.98842	19.89		4.31723	20.64		4.27197	20.14		3.53531	18.89
3.97011	20.015		4.35963	20.765		4.27509	20.265		3.5107	19.015
3.95641	20.14		4.40786	20.89		4.28131	20.39		3.45424	19.14
3.94548	20.265		4.45963	21.015		4.29172	20.515		3.46291	19.265
3.93797	20.39		4.51424	21.14		4.31782	20.64		3.41645	19.39
3.93326	20.515		4.57224	21.265		4.34564	20.765		3.4366	19.515
3.92991	20.64		4.63584	21.39		4.36208	20.89		3.42317	19.64
3.92938	20.765		4.70127	21.515		4.41586	21.015		3.41281	19.765
3.93151	20.89		4.76997	21.64		4.46098	21.14		3.37614	19.89
3.93619	21.015		4.84205	21.765		4.50864	21.265		3.4061	20.015
3.94425	21.14		4.91862	21.89		4.55779	21.39		3.40636	20.14
3.95361	21.265		4.99813	22.015		4.61003	21.515		3.40973	20.265
3.96927	21.39		5.07545	22.14		4.66519	21.64		3.41799	20.39
3.9874	21.515		5.15487	22.265		4.72349	21.765		3.42807	20.515
3.97734	21.64		5.2108	22.39		4.78532	21.89		3.44056	20.64
3.96984	21.765		5.26946	22.515		4.84976	22.015		3.45522	20.765
3.96526	21.89		5.33073	22.64		4.91792	22.14		3.44971	20.89
3.9637	22.015		5.39456	22.765		4.989	22.265		3.49821	21.015
3.92981	22.14		5.45783	22.89		5.06307	22.39		3.52341	21.14
3.97646	22.265		5.5224	23.015		5.13907	22.515		3.55152	21.265
3.98379	22.39		5.58479	23.14		5.21734	22.64		3.56504	21.39
3.99343	22.515		5.65036	23.265		5.29808	22.765		3.58009	21.515
4.01754	22.64		5.71912	23.39		5.37684	22.89		3.59194	21.64
4.04535	22.765		5.79079	23.515		5.45786	23.015		3.60651	21.765
4.06731	22.89		5.86509	23.64		5.51575	23.14		3.626	21.89
4.09214	23.015		5.94218	23.765		5.57729	23.265		3.64821	22.015
4.11755	23.14		6.02276	23.89		5.64199	23.39		3.67388	22.14
4.14484	23.265		6.10525	24.015		5.70936	23.515		3.70282	22.265
4.17742	23.39		6.19026	24.14		5.78228	23.64		3.73535	22.39
4.2127	23.515		6.27781	24.265		5.85688	23.765		3.77046	22.515
4.24964	23.64		6.36529	24.39		5.92232	23.89		3.8083	22.64
4.28925	23.765		6.45462	24.515		5.98989	24.015		3.84841	22.765
4.33164	23.89		6.54496	24.64		6.08447	24.14		3.88479	22.89
4.37576	24.015		6.63802	24.765		6.18075	24.265		3.92303	23.015
4.42412	24.14		6.73304	24.89		6.26856	24.39		3.96393	23.14
4.47404	24.265		6.83087	25.015		6.35872	24.515		4.0078	23.265
4.52567	24.39		6.90811	25.14		6.45176	24.64		4.05449	23.39
4.57893	24.515		6.98214	25.265		6.54718	24.765		4.10457	23.515
4.63524	24.64		7.04708	25.39		6.64498	24.89		4.15857	23.64
4.69299	24.765		7.11087	25.515		6.74414	25.015		4.2158	23.765
4.75514	24.89		7.17447	25.64		6.84654	25.14		4.27542	23.89
4.8194	25.015		7.2389	25.765		6.95096	25.265		4.3376	24.015
4.81663	25.14		7.30532	25.89		7.02938	25.39		4.37183	24.14
4.81563	25.265		7.3733	26.015		7.10525	25.515		4.4084	24.265
4.80056	25.39		7.44275	26.14		7.1561	25.64		4.40302	24.39
4.78763	25.515		7.51371	26.265		7.20866	25.765		4.41004	24.515
4.6895	25.64		7.58716	26.39		7.28155	25.89		4.43035	24.64
4.90625	25.765		7.66104	26.515		7.35813	26.015		4.46258	24.765
4.92237	25.89		7.73687	26.64		7.42455	26.14		4.50469	24.89
4.93776	26.015		7.81329	26.765		7.49357	26.265		4.55773	25.015
4.9563	26.14		7.89137	26.89		7.52925	26.39		4.59994	25.14
4.98099	26.265		7.96899	27.015		7.56648	26.515		4.64927	25.265
5.01379	26.39					7.60532	26.64		4.69695	25.39
5.05293	26.515					7.64406	26.765		4.75159	25.515
5.09834	26.64					7.68209	26.89		4.75608	25.64
5.15023	26.765					7.71956	27.015		4.97859	25.765
5.20859	26.89					7.7602	27.14		5.11713	25.89
5.27216	27.015					7.80094	27.265		5.27124	26.015
5.44917	27.14					7.84435	27.39		5.35672	26.14
7.16702	27.265					7.88945	27.515		5.44342	26.265
						7.93696	27.64		5.53147	26.39
						7.98241	27.765		5.62125	26.515
									5.71261	26.64
									5.80558	26.765
									5.90002	26.89
									5.99592	27.015
									6.09409	27.14
									6.19277	27.265
									6.2939	27.39
									6.39556	27.515
									6.49836	27.64
									6.60166	27.765
									6.70663	27.89
									6.81124	28.015
									6.89806	28.14
									6.9858	28.265
									7.07593	28.39
									7.16693	28.515
									7.25738	28.64
									7.34965	28.765
									7.44491	28.89
									7.54059	29.015
									7.63641	29.14
									7.73252	29.265
									7.82259	29.39
									7.91392	29.515

## Sheet: Supplementary Fig. 2a
Supplementary Fig. 2a	Electrophysiological characterization of Nav1.7 inhibition by PF-05089771 and various drugs
PF-05089771(μM)	Nav1.7-WT-resting state
0.001	-0.024239			0.0880814			0.12176				-0.066118
0.01		0.0819741		0.193433	0.0712638		0.310918				0.144096
0.1		0.541733	0.199364		0.215731	0.118363	0.505087				0.443721	0.146571		0.264662
1		0.912654			0.908108	0.829976	0.975895	0.889759	0.841745	0.736282	0.868244	0.753081	0.890001	0.856639
10		0.955083			0.972234	0.954956		0.962851			0.926562	0.950202		0.913279
PF-05089771(μM)	Nav1.7-WT-inactivated state
0.001	0.337599	0.451113	0.329263	0.008035	-0.04342	-0.033245	0.44612	0.076047	0.186569	0.027444
0.01	0.511454		0.698672	0.467174		0.254847		0.168199	0.242909	0.720216
0.1	0.698553		0.898665			0.774156		0.797102	0.408932	0.871678
1	0.92282			0.763752				0.998151	0.89536	0.974759
10				0.899531					0.900712
PF-05089771(μM)	Nav1.5-WT-inactivated state
0.001
0.01
0.1	-0.10977	0.037474
1	0.161528	0.173461
10	0.78533	0.573601

## Sheet: Supplementary Fig. 2b
Supplementary Fig. 2b	Electrophysiological characterization of Nav1.7 inhibition by PF-05089771 and various drugs
Concentration (μM)	Vixotrigine (VXT)			Lacosamide (LCM)				Vinpocetine (VPC)			Hardwickiic acid (HDA)				Carbamazepine (CBZ)						Bupivacaine (BPV)
0.1	0.0320641	0.110083	0.049794								0.222186	0.0447652
0.3	-0.049516	0.146868	0.106259																		0.0491041	0.04488	0.0540552	0.0345512	0.0459426
1	0.151407	0.333395	0.319941					0.226727	0.244976	0.251832		0.407044	0.180385	0.511867
2																					0.175353	0.16998	0.217932	0.136936	0.194773
5													0.68876	0.902751
10	0.490804	0.725798	0.783328					0.649279	0.776284	0.886194			0.813932								0.395574	0.414696	0.419614	0.408869	0.42307
20	0.967512	0.915767
30	0.989752	0.972408	0.968131	0.347269	0.405497	0.476838	0.335427		0.959149												0.570944	0.598979	0.609773	0.570385	0.56099
50								0.928038
100				0.473623	0.641735	0.696315	0.741786									0.353956	0.188331	0.423594	0.184142	0.203028	0.767727	0.801465	0.829447	0.782968	0.823609
300				0.629457	0.747271	0.809509	0.872286								0.880628	0.533332		0.60633	0.703731	0.598702
500																					0.95278	0.928141	0.971233	0.898273	0.937126
900																	0.727144			0.770937
1000				0.697915	0.839048	0.874527	0.936046														0.992287	0.990482	0.990464	0.991441

## Sheet: Supplementary Fig. 4
Supplementary Fig. 4	Gold-standard fourier shell correlation (FSC) curves for the overall 3D reconstructions of Nav1.7 with antagonists
Nav1.7-BPV								Nav1.7-LCM								Nav1.7-CBZ								Nav1.7-VPC								Nav1.7-HDA								Nav1.7-VXT
wave_number	fsc_nomask	fsc_loosemask	fsc_tightmask	fsc_noisesub_raw	fsc_noisesub_true	fsc_noisesub		wave_number	fsc_nomask	fsc_loosemask	fsc_tightmask	fsc_noisesub_raw	fsc_noisesub_true	fsc_noisesub		wave_number	fsc_nomask	fsc_loosemask	fsc_tightmask	fsc_noisesub_raw	fsc_noisesub_true	fsc_noisesub		wave_number	fsc_nomask	fsc_loosemask	fsc_tightmask	fsc_noisesub_raw	fsc_noisesub_true	fsc_noisesub		wave_number	fsc_nomask	fsc_loosemask	fsc_tightmask	fsc_noisesub_raw	fsc_noisesub_true	fsc_noisesub		wave_number	fsc_nomask	fsc_loosemask	fsc_tightmask	fsc_noisesub_raw	fsc_noisesub_true	fsc_noisesub
0.5	1	1	1	1	nan	1		0.5	1	1	1	1	nan	1		0.5	1	1	1	1	nan	1		0.5	1	1	1	1	nan	1		0.5	1	1	1	1	nan	1		0.5	1	1	1	1	nan	1
1.5	0.999991	0.999998	0.999999	0.999999	0	0.999999		1.5	0.99991	1	1	1	0	1		1.5	0.999958	0.999999	1	1	0.666667	1		1.5	0.999965	0.999996	0.999999	0.999999	0	0.999999		1.5	0.999984	0.999998	0.999999	1	-0.125	0.999999		1.5	0.999974	1	1	1	0	1
2.5	0.999877	0.999983	0.999996	0.999996	-0.030769	0.999996		2.5	0.999947	0.999997	1	1	-0.5	1		2.5	0.999915	0.999993	0.999999	0.999999	0	0.999999		2.5	0.999892	0.999982	0.999998	0.999998	-0.052632	0.999998		2.5	0.99992	0.999991	0.999997	0.999997	0.053571	0.999997		2.5	0.999965	0.999996	0.999999	0.999999	0	0.999999
3.5	0.999754	0.999943	0.999977	0.999977	-0.007792	0.999977		3.5	0.999638	0.999985	0.999997	0.999997	0	0.999997		3.5	0.999524	0.999974	0.999997	0.999997	-0.044444	0.999997		3.5	0.999824	0.999983	0.99999	0.99999	0.022727	0.99999		3.5	0.999849	0.999978	0.999987	0.999987	0	0.999987		3.5	0.999934	0.999989	0.999996	0.999996	-0.102941	0.999996
4.5	0.999499	0.999907	0.99997	0.99997	0	0.99997		4.5	0.999429	0.99997	0.999981	0.999981	-0.019169	0.999981		4.5	0.999508	0.999969	0.999991	0.99999	0.030675	0.999991		4.5	0.999522	0.999944	0.999983	0.999983	0.014035	0.999983		4.5	0.999516	0.999955	0.999978	0.999978	0	0.999978		4.5	0.999785	0.999975	0.999992	0.999992	-0.015873	0.999992
5.5	0.998874	0.999842	0.999972	0.999972	0.002141	0.999972		5.5	0.999251	0.999959	0.999963	0.999963	0	0.999963		5.5	0.999055	0.999947	0.999985	0.999985	-0.032787	0.999985		5.5	0.999258	0.999906	0.999986	0.999986	0.008621	0.999986		5.5	0.999137	0.999905	0.999977	0.999977	-0.018373	0.999977		5.5	0.999574	0.999956	0.999992	0.999992	0.015152	0.999992
6.5	0.99896	0.999811	0.999963	0.999964	-0.021346	0.999963		6.5	0.998612	0.999929	0.999965	0.999965	0.00339	0.999965		6.5	0.998898	0.999918	0.999978	0.999979	-0.028169	0.999978		6.5	0.998942	0.999873	0.999979	0.999978	0.00831	0.999979		6.5	0.998604	0.999865	0.999969	0.99997	-0.017751	0.999969		6.5	0.999486	0.999936	0.999989	0.999988	0.030928	0.999989
7.5	0.998894	0.999827	0.999944	0.999944	0.014784	0.999944		7.5	0.997613	0.99987	0.999956	0.999956	0.012097	0.999956		7.5	0.997905	0.999894	0.999967	0.999967	-0.007286	0.999967		7.5	0.999094	0.9999	0.999969	0.999969	0.013384	0.999969		7.5	0.999011	0.999897	0.999963	0.999963	0.004777	0.999963		7.5	0.999516	0.999938	0.999984	0.999985	-0.015564	0.999984
8.5	0.998751	0.99981	0.999925	0.999925	0.003185	0.999925		8.5	0.997718	0.999828	0.999936	0.999935	0.016559	0.999936		8.5	0.997687	0.999849	0.999952	0.999951	0.004908	0.999952		8.5	0.998963	0.999858	0.999961	0.999961	-0.007634	0.999961		8.5	0.998872	0.999884	0.999959	0.999957	0.033566	0.999959		8.5	0.999473	0.999931	0.999977	0.999977	0.027919	0.999977
9.5	0.997719	0.999683	0.999909	0.999908	0.007772	0.999909		9.5	0.997832	0.999871	0.999918	0.999918	0.001455	0.999918		9.5	0.997872	0.999874	0.999941	0.999942	-0.013265	0.999941		9.5	0.998516	0.999796	0.999917	0.999917	-0.002886	0.999917		9.5	0.998424	0.999822	0.999942	0.999942	-0.003096	0.999942		9.5	0.999205	0.999899	0.999959	0.99996	-0.01037	0.999959
10.5	0.994583	0.999241	0.999866	0.999866	0.003551	0.999866		10.5	0.997838	0.999885	0.999929	0.999929	-0.007576	0.999929		10.5	0.99781	0.999883	0.999939	0.999939	0.000973	0.999939		10.5	0.997214	0.999674	0.999874	0.999874	0.000473	0.999874		10.5	0.99761	0.999686	0.999906	0.999906	-0.005092	0.999906		10.5	0.998406	0.999796	0.999943	0.999942	0.021538	0.999943
11.5	0.992349	0.998602	0.999781	0.999782	-0.000819	0.999781		11.5	0.996907	0.999841	0.999928	0.999928	0.009893	0.999928		11.5	0.997119	0.999824	0.999924	0.999923	0.007746	0.999924		11.5	0.994246	0.999272	0.999829	0.99983	-0.005616	0.999829		11.5	0.994756	0.999396	0.999851	0.999851	-0.000803	0.999851		11.5	0.996832	0.999548	0.999917	0.999916	0.016997	0.999917
12.5	0.988979	0.997691	0.999693	0.999693	-0.001748	0.999693		12.5	0.995558	0.999778	0.999915	0.999916	-0.009894	0.999915		12.5	0.996337	0.999776	0.99991	0.999911	-0.008005	0.99991		12.5	0.989983	0.998569	0.999714	0.999715	-0.003558	0.999714		12.5	0.990532	0.99874	0.99978	0.999783	-0.012627	0.99978		12.5	0.994978	0.999146	0.999867	0.999867	0	0.999867
13.5	0.980915	0.996017	0.99953	0.99953	-0.001142	0.99953		13.5	0.992497	0.999645	0.999891	0.99989	0.011401	0.999891		13.5	0.993766	0.999676	0.999899	0.999899	-0.001179	0.999899		13.5	0.980253	0.996847	0.999412	0.999413	-0.002744	0.999412		13.5	0.986794	0.997873	0.999675	0.999675	0.001467	0.999675		13.5	0.989314	0.998208	0.999751	0.999749	0.006656	0.999751
14.5	0.972602	0.993984	0.999305	0.999306	-0.001288	0.999305		14.5	0.987273	0.999343	0.999859	0.999858	0.004203	0.999859		14.5	0.988321	0.999372	0.999859	0.999858	0.00463	0.999859		14.5	0.947777	0.991812	0.998918	0.998921	-0.002486	0.998918		14.5	0.977952	0.996078	0.999488	0.999485	0.004518	0.999488		14.5	0.972262	0.995917	0.999491	0.999488	0.004427	0.999491
15.5	0.969915	0.993588	0.999126	0.999124	0.00177	0.999126		15.5	0.984153	0.998982	0.999819	0.999819	0.002957	0.999819		15.5	0.983357	0.998965	0.999781	0.999781	-0.000273	0.999781		15.5	0.924343	0.98817	0.998485	0.998489	-0.002682	0.998485		15.5	0.959751	0.993813	0.999244	0.999245	-0.001105	0.999244		15.5	0.945514	0.993237	0.999227	0.999224	0.003228	0.999227
16.5	0.973124	0.994174	0.999119	0.999118	0.000811	0.999119		16.5	0.979379	0.998707	0.999755	0.999755	0.000486	0.999755		16.5	0.980367	0.99867	0.999699	0.999701	-0.004379	0.999699		16.5	0.952518	0.991007	0.998477	0.998479	-0.000979	0.998477		16.5	0.942125	0.99121	0.998957	0.998958	-0.001316	0.998957		16.5	0.971048	0.994109	0.999165	0.999164	0.000998	0.999165
17.5	0.973859	0.993397	0.99893	0.998935	-0.00515	0.99893		17.5	0.974129	0.998088	0.999644	0.999641	0.006479	0.999644		17.5	0.974415	0.998198	0.999591	0.999592	-0.00468	0.999591		17.5	0.974225	0.993345	0.998548	0.998547	0.000697	0.998548		17.5	0.948393	0.991734	0.998787	0.998792	-0.004639	0.998787		17.5	0.985001	0.996074	0.99923	0.999227	0.004317	0.99923
18.5	0.972991	0.992706	0.998754	0.998758	-0.003409	0.998754		18.5	0.964861	0.997319	0.999475	0.999473	0.004973	0.999475		18.5	0.966536	0.997479	0.999436	0.999437	-0.002118	0.999436		18.5	0.977149	0.994022	0.998359	0.998358	0.000581	0.998359		18.5	0.96497	0.994012	0.998766	0.998775	-0.006566	0.998766		18.5	0.988705	0.996919	0.999212	0.999207	0.006466	0.999212
19.5	0.97098	0.991912	0.998608	0.99861	-0.002059	0.998608		19.5	0.955328	0.996418	0.999274	0.999275	-0.000329	0.999274		19.5	0.956764	0.996498	0.999245	0.999246	-0.001107	0.999245		19.5	0.971221	0.99257	0.99801	0.998011	-0.000449	0.99801		19.5	0.971084	0.994245	0.998634	0.998639	-0.00368	0.998634		19.5	0.986312	0.996355	0.99899	0.998988	0.002003	0.99899
20.5	0.971451	0.992085	0.99852	0.998518	0.001368	0.99852		20.5	0.948507	0.995394	0.999102	0.9991	0.00212	0.999102		20.5	0.944409	0.995486	0.99898	0.998981	-0.00117	0.99898		20.5	0.959577	0.989986	0.9976	0.997598	0.000496	0.9976		20.5	0.96965	0.993712	0.998367	0.998374	-0.004289	0.998367		20.5	0.978202	0.99504	0.998562	0.998563	-0.000954	0.998562
21.5	0.970324	0.991721	0.998264	0.998262	0.000652	0.998264		21.5	0.941573	0.994906	0.998919	0.998915	0.003407	0.998919		21.5	0.93494	0.994707	0.998699	0.998699	4.6e-05	0.998699		21.5	0.949542	0.988701	0.997388	0.997389	-0.00032	0.997388		21.5	0.965352	0.992935	0.998063	0.998069	-0.003365	0.998063		21.5	0.967192	0.993242	0.998222	0.998223	-0.000604	0.998222
22.5	0.967517	0.990699	0.997914	0.997916	-0.000915	0.997914		22.5	0.936537	0.994582	0.998831	0.998829	0.001171	0.998831		22.5	0.923837	0.994106	0.998523	0.998526	-0.002386	0.998523		22.5	0.959152	0.990783	0.997553	0.99755	0.001411	0.997553		22.5	0.959614	0.992067	0.998073	0.99808	-0.003912	0.998073		22.5	0.97464	0.994111	0.998463	0.998461	0.001162	0.998463
23.5	0.965537	0.989864	0.997696	0.997698	-0.000777	0.997696		23.5	0.934188	0.994013	0.998665	0.998663	0.001783	0.998665		23.5	0.913977	0.993215	0.998385	0.99839	-0.00311	0.998385		23.5	0.966333	0.991655	0.997624	0.997618	0.002477	0.997624		23.5	0.955821	0.991592	0.99802	0.998025	-0.002354	0.99802		23.5	0.982464	0.995389	0.998619	0.998615	0.003356	0.998619
24.5	0.963037	0.989277	0.997586	0.997587	-0.000272	0.997586		24.5	0.928591	0.993016	0.998513	0.998511	0.001441	0.998513		24.5	0.912944	0.992559	0.998263	0.998265	-0.000859	0.998263		24.5	0.961557	0.990847	0.997401	0.997396	0.001923	0.997401		24.5	0.95467	0.991105	0.997696	0.997703	-0.002802	0.997696		24.5	0.98154	0.995383	0.998535	0.998532	0.001422	0.998535
25.5	0.955785	0.98708	0.997001	0.997002	-0.000497	0.997001		25.5	0.921738	0.992145	0.998279	0.998274	0.002797	0.998279		25.5	0.916388	0.992444	0.998183	0.998185	-0.001149	0.998183		25.5	0.950115	0.988922	0.997059	0.997052	0.002507	0.997059		25.5	0.955535	0.990597	0.99732	0.997324	-0.001381	0.99732		25.5	0.97381	0.994387	0.998412	0.99841	0.0012	0.998412
26.5	0.941582	0.982361	0.995866	0.995872	-0.001502	0.995866		26.5	0.916434	0.991341	0.998118	0.998115	0.001739	0.998118		26.5	0.922448	0.992733	0.99811	0.998109	0.000882	0.99811		26.5	0.946761	0.987799	0.996579	0.996569	0.002693	0.996579		26.5	0.954256	0.990023	0.997091	0.997095	-0.001231	0.997091		26.5	0.968476	0.993769	0.998206	0.998205	0.000365	0.998206
27.5	0.932781	0.979722	0.995022	0.995039	-0.0034	0.995022		27.5	0.91342	0.990827	0.997972	0.997968	0.002317	0.997972		27.5	0.926331	0.992865	0.998124	0.998124	3.2e-05	0.998124		27.5	0.947036	0.987109	0.996057	0.996052	0.001329	0.996057		27.5	0.948298	0.988984	0.996726	0.996731	-0.001477	0.996726		27.5	0.970554	0.993267	0.997898	0.997899	-0.000284	0.997898
28.5	0.923783	0.976112	0.994484	0.994493	-0.001634	0.994484		28.5	0.914949	0.990663	0.997948	0.997946	0.00058	0.997948		28.5	0.927315	0.992858	0.998224	0.998223	0.000537	0.998224		28.5	0.941389	0.985228	0.995316	0.995319	-0.000497	0.995316		28.5	0.938392	0.986837	0.996003	0.996012	-0.002227	0.996003		28.5	0.969262	0.991839	0.997416	0.997417	-0.000485	0.997416
29.5	0.914543	0.971775	0.993492	0.993489	0.000513	0.993492		29.5	0.914741	0.990628	0.997924	0.997924	-2.9e-05	0.997924		29.5	0.929793	0.993247	0.998293	0.998292	0.000419	0.998293		29.5	0.919202	0.98072	0.993833	0.993839	-0.000948	0.993833		29.5	0.921241	0.982601	0.9948	0.994803	-0.000596	0.9948		29.5	0.954422	0.988904	0.996603	0.996607	-0.001265	0.996603
30.5	0.903974	0.969244	0.992252	0.99226	-0.001009	0.992252		30.5	0.910455	0.99076	0.997705	0.997705	0.000208	0.997705		30.5	0.925335	0.992987	0.998099	0.998097	0.001409	0.998099		30.5	0.901846	0.976332	0.992364	0.992374	-0.001344	0.992364		30.5	0.904083	0.97799	0.993346	0.993348	-0.000251	0.993346		30.5	0.944459	0.986867	0.99608	0.996084	-0.000959	0.99608
31.5	0.896487	0.966592	0.991325	0.991348	-0.002632	0.991325		31.5	0.90215	0.989963	0.997389	0.997386	0.001277	0.997389		31.5	0.917122	0.992054	0.997823	0.99782	0.001777	0.997823		31.5	0.902149	0.974762	0.991666	0.991684	-0.002107	0.991666		31.5	0.894843	0.974774	0.992161	0.992161	-1.5e-05	0.992161		31.5	0.94619	0.986215	0.995719	0.995724	-0.001199	0.995719
32.5	0.882874	0.96108	0.990004	0.990018	-0.001343	0.990004		32.5	0.896851	0.989516	0.99727	0.997272	-0.000874	0.99727		32.5	0.909954	0.991079	0.997582	0.997583	-0.000222	0.997582		32.5	0.893657	0.972394	0.99096	0.990977	-0.001856	0.99096		32.5	0.886943	0.971856	0.991292	0.991305	-0.001529	0.991292		32.5	0.943295	0.984781	0.995252	0.995254	-0.000377	0.995252
33.5	0.857925	0.953079	0.9878	0.9878	-2.4e-05	0.9878		33.5	0.896068	0.989099	0.99719	0.997186	0.00161	0.99719		33.5	0.90514	0.99085	0.997354	0.997354	2.3e-05	0.997354		33.5	0.870443	0.967817	0.989405	0.989423	-0.001662	0.989405		33.5	0.877552	0.968907	0.989972	0.989981	-0.000904	0.989972		33.5	0.928533	0.981899	0.994599	0.994604	-0.000751	0.994599
34.5	0.829733	0.939642	0.984344	0.984328	0.001004	0.984344		34.5	0.895298	0.988259	0.996974	0.996976	-0.000789	0.996974		34.5	0.898666	0.989947	0.99705	0.99705	-2e-05	0.99705		34.5	0.865232	0.965817	0.988453	0.988485	-0.0028	0.988453		34.5	0.863324	0.964457	0.988806	0.988823	-0.001493	0.988806		34.5	0.923199	0.980833	0.994147	0.994155	-0.001264	0.994147
35.5	0.793031	0.926585	0.980245	0.980237	0.000392	0.980245		35.5	0.878065	0.986472	0.996505	0.996501	0.001124	0.996505		35.5	0.888971	0.988422	0.996612	0.996608	0.001107	0.996612		35.5	0.857816	0.962348	0.987218	0.987264	-0.003613	0.987218		35.5	0.851355	0.961027	0.987463	0.987472	-0.000747	0.987463		35.5	0.92292	0.97845	0.993246	0.993243	0.000476	0.993246
36.5	0.782148	0.918535	0.977108	0.977108	-3e-06	0.977108		36.5	0.854675	0.983317	0.995686	0.995685	0.000401	0.995686		36.5	0.868582	0.985759	0.995973	0.995975	-0.000267	0.995973		36.5	0.828156	0.953369	0.98464	0.984686	-0.003013	0.98464		36.5	0.835005	0.955239	0.98568	0.985665	0.001073	0.98568		36.5	0.904553	0.974211	0.991585	0.991582	0.000354	0.991585
37.5	0.774491	0.913318	0.975	0.975006	-0.000258	0.975		37.5	0.824849	0.978956	0.994661	0.994654	0.001282	0.994661		37.5	0.849075	0.982655	0.995041	0.995041	0.000132	0.995041		37.5	0.797483	0.941307	0.979625	0.97967	-0.002219	0.979625		37.5	0.801168	0.944457	0.982037	0.982013	0.001345	0.982037		37.5	0.8819	0.968222	0.989023	0.989005	0.001626	0.989023
38.5	0.752956	0.905487	0.972353	0.972347	0.000228	0.972353		38.5	0.798082	0.97481	0.993621	0.993619	0.00028	0.993621		38.5	0.828702	0.980327	0.994188	0.994185	0.000564	0.994188		38.5	0.760898	0.925935	0.973194	0.973275	-0.003035	0.973194		38.5	0.765697	0.929747	0.976409	0.976423	-0.000622	0.976409		38.5	0.864521	0.960418	0.985845	0.98582	0.001719	0.985845
39.5	0.753364	0.898866	0.969677	0.969678	-2.6e-05	0.969677		39.5	0.777404	0.971633	0.992716	0.992713	0.000417	0.992716		39.5	0.812902	0.978739	0.993364	0.99336	0.000583	0.993364		39.5	0.734676	0.913324	0.96826	0.968331	-0.002264	0.96826		39.5	0.732772	0.916375	0.970758	0.970795	-0.001271	0.970758		39.5	0.845641	0.955452	0.983869	0.983867	0.000144	0.983869
40.5	0.729614	0.895187	0.966932	0.966992	-0.001833	0.966932		40.5	0.769057	0.970231	0.991937	0.991932	0.000502	0.991937		40.5	0.799259	0.976905	0.992642	0.992643	-7.3e-05	0.992642		40.5	0.710986	0.905335	0.965053	0.965133	-0.002274	0.965053		40.5	0.718785	0.909124	0.965868	0.965882	-0.000409	0.965868		40.5	0.835368	0.952284	0.982866	0.982894	-0.001648	0.982866
41.5	0.731542	0.889387	0.964764	0.964894	-0.003703	0.964764		41.5	0.748041	0.968845	0.991037	0.991044	-0.000872	0.991037		41.5	0.780266	0.973794	0.991671	0.991673	-0.000215	0.991671		41.5	0.716511	0.903979	0.96134	0.961452	-0.002905	0.96134		41.5	0.707879	0.90566	0.96196	0.961918	0.001111	0.96196		41.5	0.836077	0.949577	0.982028	0.982069	-0.002274	0.982028
42.5	0.735359	0.888201	0.963928	0.964039	-0.003083	0.963928		42.5	0.725409	0.96601	0.989784	0.989795	-0.001162	0.989784		42.5	0.757199	0.970585	0.990286	0.990292	-0.000626	0.990286		42.5	0.701102	0.898188	0.95829	0.958375	-0.002062	0.95829		42.5	0.700882	0.899022	0.957749	0.957711	0.000906	0.957749		42.5	0.823985	0.945674	0.980101	0.980137	-0.00181	0.980101
43.5	0.737572	0.892131	0.963312	0.963388	-0.002064	0.963312		43.5	0.711754	0.963407	0.988784	0.988793	-0.000808	0.988784		43.5	0.74384	0.968688	0.989208	0.989212	-0.000392	0.989208		43.5	0.697837	0.893285	0.955199	0.955234	-0.000795	0.955199		43.5	0.68552	0.888879	0.953529	0.953479	0.001069	0.953529		43.5	0.815801	0.940362	0.97781	0.977828	-0.000825	0.97781
44.5	0.75071	0.896869	0.964761	0.964804	-0.001238	0.964761		44.5	0.691885	0.960231	0.987864	0.987868	-0.00028	0.987864		44.5	0.727818	0.965983	0.987847	0.987844	0.000289	0.987847		44.5	0.690324	0.89084	0.953739	0.953711	0.000612	0.953739		44.5	0.672771	0.879275	0.949044	0.949025	0.000372	0.949044		44.5	0.815124	0.938499	0.97637	0.976387	-0.00073	0.97637
45.5	0.775557	0.907339	0.968147	0.968213	-0.002064	0.968147		45.5	0.672126	0.954537	0.98636	0.986359	9.6e-05	0.98636		45.5	0.701165	0.961347	0.986275	0.986272	0.000161	0.986275		45.5	0.685877	0.88666	0.950653	0.950565	0.001778	0.950653		45.5	0.660886	0.872828	0.944176	0.944227	-0.00092	0.944176		45.5	0.811217	0.938044	0.975161	0.975185	-0.000978	0.975161
46.5	0.796261	0.917204	0.970681	0.970735	-0.001835	0.970681		46.5	0.633462	0.948631	0.984203	0.984194	0.000611	0.984203		46.5	0.670358	0.956335	0.984361	0.984361	4e-06	0.984361		46.5	0.684629	0.880897	0.947076	0.946933	0.002707	0.947076		46.5	0.65982	0.869748	0.940599	0.940684	-0.001436	0.940599		46.5	0.81584	0.937024	0.97361	0.973631	-0.000814	0.97361
47.5	0.805847	0.920817	0.971334	0.971347	-0.000464	0.971334		47.5	0.590321	0.938419	0.980175	0.980149	0.001285	0.980175		47.5	0.6279	0.947198	0.981208	0.981198	0.000523	0.981208		47.5	0.679734	0.877815	0.944296	0.94413	0.002969	0.944296		47.5	0.652403	0.865197	0.939461	0.939534	-0.001218	0.939461		47.5	0.812736	0.935356	0.972375	0.972393	-0.000667	0.972375
48.5	0.817033	0.925166	0.972139	0.972089	0.001805	0.972139		48.5	0.541799	0.925664	0.975775	0.975738	0.001496	0.975775		48.5	0.583525	0.937051	0.977288	0.97728	0.000362	0.977288		48.5	0.679506	0.873231	0.942448	0.942336	0.001946	0.942448		48.5	0.651104	0.862688	0.939659	0.939755	-0.001588	0.939659		48.5	0.807908	0.935819	0.972212	0.972229	-0.000635	0.972212
49.5	0.826131	0.929261	0.973188	0.973188	1.1e-05	0.973188		49.5	0.491914	0.911625	0.96996	0.969932	0.000926	0.96996		49.5	0.540508	0.925621	0.972717	0.972722	-0.000208	0.972717		49.5	0.679408	0.874587	0.942766	0.942686	0.0014	0.942766		49.5	0.657515	0.867036	0.940868	0.940938	-0.001185	0.940868		49.5	0.817105	0.937409	0.973446	0.973456	-0.000368	0.973446
50.5	0.836303	0.932443	0.974369	0.974418	-0.001946	0.974369		50.5	0.462259	0.900257	0.964679	0.964662	0.000477	0.964679		50.5	0.505211	0.91294	0.96738	0.967406	-0.000808	0.96738		50.5	0.704983	0.884669	0.945464	0.945444	0.000353	0.945464		50.5	0.675274	0.876815	0.944215	0.944235	-0.000351	0.944215		50.5	0.827824	0.941158	0.975352	0.975368	-0.000629	0.975352
51.5	0.82903	0.930239	0.973965	0.974041	-0.002948	0.973965		51.5	0.449209	0.892279	0.961019	0.961003	0.000414	0.961019		51.5	0.485638	0.90534	0.963052	0.963086	-0.000912	0.963052		51.5	0.722855	0.890277	0.948082	0.948128	-0.000882	0.948082		51.5	0.693203	0.882402	0.944615	0.944756	-0.002562	0.944615		51.5	0.843261	0.946175	0.976672	0.976665	0.000327	0.976672
52.5	0.824391	0.925864	0.971187	0.971292	-0.00369	0.971187		52.5	0.428396	0.883831	0.957574	0.957558	0.000385	0.957574		52.5	0.472527	0.900817	0.959539	0.959572	-0.000827	0.959539		52.5	0.73853	0.897389	0.950548	0.950693	-0.00294	0.950548		52.5	0.706845	0.885154	0.944118	0.944454	-0.006042	0.944118		52.5	0.857544	0.950356	0.977651	0.977654	-0.000141	0.977651
53.5	0.821263	0.923061	0.969073	0.969139	-0.002154	0.969073		53.5	0.414205	0.875131	0.954205	0.954203	4.8e-05	0.954205		53.5	0.465531	0.898574	0.957167	0.95718	-0.000302	0.957167		53.5	0.763978	0.906075	0.953491	0.953732	-0.005214	0.953491		53.5	0.725384	0.893001	0.946108	0.946464	-0.006662	0.946108		53.5	0.864915	0.952349	0.978371	0.978374	-0.000152	0.978371
54.5	0.817023	0.920818	0.967716	0.967712	0.000126	0.967716		54.5	0.400292	0.868971	0.950886	0.950892	-0.000121	0.950886		54.5	0.456089	0.892331	0.954546	0.954522	0.000528	0.954546		54.5	0.776552	0.913013	0.956111	0.956349	-0.005472	0.956111		54.5	0.740708	0.899712	0.948846	0.94915	-0.00597	0.948846		54.5	0.875023	0.95562	0.979209	0.979219	-0.000456	0.979209
55.5	0.806157	0.915507	0.965668	0.965635	0.000954	0.965668		55.5	0.387393	0.86328	0.946287	0.946316	-0.00053	0.946287		55.5	0.433493	0.883245	0.950862	0.950868	-0.000138	0.950862		55.5	0.79575	0.91959	0.958976	0.959141	-0.004031	0.958976		55.5	0.75919	0.906174	0.951456	0.951637	-0.003727	0.951456		55.5	0.884531	0.958428	0.980504	0.98052	-0.000841	0.980504
56.5	0.792005	0.909358	0.962465	0.962498	-0.000892	0.962465		56.5	0.372811	0.856619	0.942698	0.942748	-0.000865	0.942698		56.5	0.416906	0.877916	0.946519	0.946591	-0.001338	0.946519		56.5	0.795974	0.921118	0.958684	0.958804	-0.002905	0.958684		56.5	0.762786	0.906727	0.951423	0.951516	-0.001926	0.951423		56.5	0.884118	0.958848	0.98055	0.980553	-0.00015	0.98055
57.5	0.771621	0.899264	0.958436	0.958574	-0.003324	0.958436		57.5	0.361662	0.854059	0.940491	0.94056	-0.001152	0.940491		57.5	0.41294	0.874266	0.943705	0.943788	-0.001473	0.943705		57.5	0.793376	0.917428	0.956538	0.956592	-0.001226	0.956538		57.5	0.765484	0.906286	0.950786	0.951043	-0.005254	0.950786		57.5	0.885602	0.958812	0.979981	0.980006	-0.001225	0.979981
58.5	0.751275	0.888717	0.954141	0.954357	-0.00473	0.954141		58.5	0.3678	0.850529	0.938364	0.938422	-0.000936	0.938364		58.5	0.403107	0.869851	0.941051	0.941159	-0.001844	0.941051		58.5	0.787669	0.913005	0.952958	0.953029	-0.001511	0.952958		58.5	0.756298	0.901194	0.947114	0.947508	-0.007505	0.947114		58.5	0.881877	0.957427	0.978627	0.978665	-0.001782	0.978627
59.5	0.723638	0.872137	0.947345	0.947559	-0.004072	0.947345		59.5	0.344406	0.843116	0.935443	0.935441	2.3e-05	0.935443		59.5	0.393809	0.862041	0.937775	0.937907	-0.002129	0.937775		59.5	0.784609	0.909576	0.950315	0.950595	-0.005674	0.950315		59.5	0.749188	0.896871	0.943794	0.944203	-0.007332	0.943794		59.5	0.881555	0.957294	0.978087	0.978111	-0.001097	0.978087
60.5	0.692861	0.855282	0.937849	0.938259	-0.006631	0.937849		60.5	0.351749	0.841291	0.932169	0.932079	0.001323	0.932169		60.5	0.393968	0.858599	0.935282	0.935411	-0.001995	0.935282		60.5	0.787382	0.908139	0.947971	0.948274	-0.005866	0.947971		60.5	0.745014	0.892671	0.940563	0.941119	-0.009455	0.940563		60.5	0.881545	0.957596	0.977882	0.977906	-0.001087	0.977882
61.5	0.659838	0.837432	0.929786	0.930264	-0.006848	0.929786		61.5	0.348012	0.841311	0.930875	0.930745	0.00188	0.930875		61.5	0.395883	0.85897	0.933383	0.933472	-0.001334	0.933383		61.5	0.778	0.904358	0.945467	0.945812	-0.006359	0.945467		61.5	0.735665	0.886418	0.938061	0.938907	-0.013841	0.938061		61.5	0.878028	0.954775	0.976565	0.976583	-0.000784	0.976565
62.5	0.633417	0.8249	0.924188	0.924848	-0.008782	0.924188		62.5	0.361255	0.845668	0.931952	0.931835	0.001709	0.931952		62.5	0.405162	0.864201	0.934274	0.934243	0.000478	0.934274		62.5	0.768826	0.900675	0.942724	0.943193	-0.008259	0.942724		62.5	0.718812	0.879192	0.93452	0.935493	-0.015083	0.93452		62.5	0.868991	0.950704	0.974367	0.974386	-0.000733	0.974367
63.5	0.6083	0.809389	0.918219	0.919396	-0.014597	0.918219		63.5	0.372396	0.850287	0.934058	0.933982	0.001151	0.934058		63.5	0.420726	0.873085	0.937102	0.936907	0.003079	0.937102		63.5	0.75801	0.89672	0.938897	0.939428	-0.008776	0.938897		63.5	0.699712	0.868987	0.928676	0.929783	-0.015763	0.928676		63.5	0.860178	0.947142	0.971624	0.971655	-0.00106	0.971624
64.5	0.575405	0.785911	0.909095	0.911387	-0.025873	0.909095		64.5	0.389976	0.856433	0.935939	0.935889	0.00078	0.935939		64.5	0.441191	0.881912	0.940774	0.940503	0.004553	0.940774		64.5	0.746472	0.887952	0.932652	0.933289	-0.009544	0.932652		64.5	0.675256	0.856588	0.921238	0.922997	-0.022842	0.921238		64.5	0.854229	0.944162	0.968568	0.968623	-0.001744	0.968568
65.5	0.530166	0.757675	0.89597	0.898871	-0.028683	0.89597		65.5	0.403314	0.861883	0.936948	0.936882	0.001043	0.936948		65.5	0.457204	0.886642	0.943535	0.94325	0.005011	0.943535		65.5	0.72207	0.876781	0.925396	0.92666	-0.01723	0.925396		65.5	0.654387	0.843423	0.910946	0.914167	-0.037534	0.910946		65.5	0.840584	0.938419	0.964928	0.964999	-0.002047	0.964928
66.5	0.486368	0.723863	0.879779	0.8826	-0.024028	0.879779		66.5	0.417044	0.866319	0.937499	0.937445	0.00086	0.937499		66.5	0.471645	0.887807	0.944297	0.944041	0.004574	0.944297		66.5	0.699954	0.862715	0.916658	0.918907	-0.027728	0.916658		66.5	0.621428	0.824579	0.898352	0.903236	-0.05048	0.898352		66.5	0.823931	0.930526	0.961117	0.961186	-0.001769	0.961117
67.5	0.437881	0.686919	0.862051	0.863593	-0.011298	0.862051		67.5	0.426229	0.871338	0.939209	0.9392	0.000148	0.939209		67.5	0.484343	0.891974	0.945723	0.945482	0.004421	0.945723		67.5	0.67555	0.849009	0.907319	0.910531	-0.035898	0.907319		67.5	0.585858	0.799292	0.88377	0.89051	-0.06156	0.88377		67.5	0.805471	0.92379	0.957753	0.957866	-0.002677	0.957753
68.5	0.399555	0.65024	0.8448	0.831528	0.078778	0.8448		68.5	0.437322	0.877726	0.940985	0.941012	-0.000466	0.940985		68.5	0.501283	0.897911	0.946831	0.946691	0.002633	0.946831		68.5	0.650417	0.834485	0.897191	0.901615	-0.044963	0.897191		68.5	0.546398	0.772408	0.868314	0.875374	-0.056644	0.868314		68.5	0.794925	0.918221	0.954639	0.954837	-0.004374	0.954639
69.5	0.365085	0.617569	0.825451	0.752361	0.295145	0.825451		69.5	0.45352	0.884011	0.94279	0.94284	-0.000882	0.94279		69.5	0.508295	0.902647	0.948645	0.948676	-0.00059	0.948645		69.5	0.625722	0.823263	0.888237	0.894328	-0.057645	0.888237		69.5	0.518969	0.755301	0.856987	0.852996	0.027146	0.856987		69.5	0.780965	0.912858	0.951182	0.951391	-0.004295	0.951182
70.5	0.325574	0.58269	0.805454	0.563247	0.554563	0.805454		70.5	0.466373	0.889701	0.945186	0.945264	-0.001429	0.945186		70.5	0.531392	0.908076	0.951104	0.951317	-0.004388	0.951104		70.5	0.603056	0.806806	0.87818	0.884023	-0.050377	0.87818		70.5	0.483004	0.73552	0.84225	0.797569	0.220721	0.84225		70.5	0.764305	0.904882	0.946473	0.946679	-0.003861	0.946473
71.5	0.292341	0.546147	0.784256	0.352464	0.666824	0.666824		71.5	0.474307	0.892881	0.946282	0.946369	-0.001617	0.946282		71.5	0.536319	0.909987	0.951888	0.952192	-0.006357	0.951888		71.5	0.572014	0.78585	0.865945	0.86335	0.018985	0.865945		71.5	0.452292	0.710855	0.824534	0.656508	0.48917	0.824534		71.5	0.747539	0.89645	0.941362	0.941564	-0.003464	0.941362
72.5	0.258	0.50746	0.757883	0.28692	0.660463	0.660463		72.5	0.481715	0.892764	0.946471	0.946504	-0.000606	0.946471		72.5	0.537038	0.910309	0.951175	0.951516	-0.007043	0.951175		72.5	0.539976	0.76705	0.852937	0.814726	0.206244	0.852937		72.5	0.407907	0.677454	0.80317	0.433058	0.652821	0.652821		72.5	0.729625	0.886962	0.936383	0.936665	-0.004453	0.936383
73.5	0.233457	0.468405	0.723205	0.240117	0.635741	0.635741		73.5	0.471563	0.889736	0.944869	0.944859	0.000181	0.944869		73.5	0.532751	0.906352	0.948505	0.948824	-0.006239	0.948505		73.5	0.512855	0.749061	0.836139	0.68161	0.485346	0.836139		73.5	0.385021	0.646271	0.783689	0.329616	0.677333	0.677333		73.5	0.708437	0.880216	0.932756	0.93298	-0.003345	0.932756
74.5	0.194812	0.428428	0.694321	0.200641	0.617595	0.617595		74.5	0.459947	0.886056	0.942155	0.942147	0.000147	0.942155		74.5	0.519937	0.902193	0.945337	0.945681	-0.006345	0.945337		74.5	0.481186	0.722549	0.816416	0.462547	0.658417	0.658417		74.5	0.338619	0.609221	0.760433	0.280347	0.667108	0.667108		74.5	0.690028	0.872124	0.926563	0.926981	-0.00573	0.926563
75.5	0.17634	0.39417	0.672283	0.17518	0.60268	0.60268		75.5	0.449706	0.881927	0.93883	0.938882	-0.000851	0.93883		75.5	0.505951	0.896922	0.941926	0.942488	-0.009787	0.941926		75.5	0.435387	0.689903	0.797848	0.349176	0.689391	0.689391		75.5	0.296357	0.567498	0.735001	0.233774	0.65415	0.65415		75.5	0.660716	0.857181	0.91849	0.919331	-0.010424	0.91849
76.5	0.150651	0.361609	0.65363	0.154665	0.590257	0.590257		76.5	0.448091	0.880456	0.936828	0.936964	-0.002158	0.936828		76.5	0.505172	0.894043	0.939469	0.940276	-0.013508	0.939469		76.5	0.411025	0.667133	0.781728	0.282554	0.695765	0.695765		76.5	0.265216	0.534849	0.711443	0.207423	0.635925	0.635925		76.5	0.634876	0.843352	0.910205	0.911469	-0.014268	0.910205
77.5	0.14075	0.323432	0.620895	0.145875	0.556148	0.556148		77.5	0.436048	0.875507	0.933031	0.933174	-0.002144	0.933031		77.5	0.491409	0.889111	0.935419	0.936815	-0.022085	0.935419		77.5	0.379528	0.640659	0.763709	0.232114	0.692284	0.692284		77.5	0.233569	0.497938	0.681157	0.191056	0.605853	0.605853		77.5	0.608793	0.831994	0.901929	0.903519	-0.016484	0.901929
78.5	0.110952	0.281867	0.578494	0.123757	0.518962	0.518962		78.5	0.421626	0.86742	0.9282	0.928447	-0.00345	0.9282		78.5	0.474807	0.881994	0.930575	0.932885	-0.034411	0.930575		78.5	0.338677	0.612162	0.746786	0.206671	0.680821	0.680821		78.5	0.211173	0.466265	0.658044	0.176142	0.584933	0.584933		78.5	0.587436	0.818933	0.894933	0.894769	0.001557	0.894933
79.5	0.092958	0.247616	0.534825	0.111129	0.476667	0.476667		79.5	0.395945	0.856457	0.922113	0.922534	-0.005432	0.922113		79.5	0.453188	0.873044	0.924286	0.928221	-0.054823	0.924286		79.5	0.295984	0.582942	0.724143	0.190982	0.659023	0.659023		79.5	0.194723	0.433914	0.630269	0.158862	0.560439	0.560439		79.5	0.561489	0.805512	0.887514	0.877944	0.078402	0.887514
80.5	0.089514	0.217063	0.493513	0.1035	0.435039	0.435039		80.5	0.382956	0.847829	0.916705	0.917273	-0.006872	0.916705		80.5	0.432385	0.864912	0.918317	0.924756	-0.085574	0.918317		80.5	0.260679	0.537421	0.698644	0.179344	0.632787	0.632787		80.5	0.162594	0.395523	0.600334	0.133941	0.538523	0.538523		80.5	0.539969	0.794507	0.879607	0.833859	0.275357	0.879607
81.5	0.060455	0.186264	0.456313	0.097577	0.397526	0.397526		81.5	0.364827	0.83741	0.91024	0.910927	-0.007709	0.91024		81.5	0.415723	0.855221	0.911682	0.92121	-0.120926	0.911682		81.5	0.196567	0.465137	0.660736	0.170588	0.590959	0.590959		81.5	0.140162	0.362895	0.571596	0.106745	0.520401	0.520401		81.5	0.50951	0.776406	0.868346	0.697676	0.564526	0.868346
82.5	0.046932	0.152515	0.420598	0.072972	0.37499	0.37499		82.5	0.349374	0.826298	0.903461	0.904288	-0.008639	0.903461		82.5	0.399587	0.84343	0.903556	0.916108	-0.149624	0.903556		82.5	0.133173	0.388703	0.617479	0.144908	0.552655	0.552655		82.5	0.124457	0.329599	0.543214	0.088547	0.498837	0.498837		82.5	0.477583	0.754691	0.857532	0.449373	0.741263	0.741263
83.5	0.038353	0.133256	0.385359	0.055189	0.349456	0.349456		83.5	0.320686	0.809913	0.893333	0.89466	-0.012591	0.893333		83.5	0.364644	0.827482	0.893711	0.906411	-0.135696	0.893711		83.5	0.108508	0.328953	0.573674	0.116818	0.517285	0.517285		83.5	0.097864	0.300635	0.506681	0.081025	0.463186	0.463186		83.5	0.443961	0.735474	0.847279	0.324904	0.773779	0.773779
84.5	0.038169	0.125784	0.346013	0.058534	0.305353	0.305353		84.5	0.297729	0.792645	0.882458	0.884613	-0.018682	0.882458		84.5	0.343991	0.807981	0.881908	0.884477	-0.022237	0.881908		84.5	0.093401	0.284957	0.534633	0.104296	0.480445	0.480445		84.5	0.084331	0.28095	0.475019	0.078654	0.430202	0.430202		84.5	0.4122	0.7149	0.836963	0.270263	0.776581	0.776581
85.5	0.031432	0.102699	0.312916	0.049962	0.276783	0.276783		85.5	0.277219	0.770987	0.869363	0.873482	-0.032559	0.869363		85.5	0.314186	0.79025	0.869631	0.829581	0.23501	0.869631		85.5	0.076323	0.257504	0.497167	0.095726	0.443938	0.443938		85.5	0.079631	0.245992	0.443343	0.07589	0.397629	0.397629		85.5	0.376014	0.687726	0.821277	0.225112	0.769356	0.769356
86.5	0.038879	0.100526	0.278041	0.036237	0.250895	0.250895		86.5	0.252304	0.747823	0.854129	0.861469	-0.052984	0.854129		86.5	0.284238	0.773892	0.856917	0.6961	0.529178	0.856917		86.5	0.067529	0.230237	0.461265	0.090733	0.407506	0.407506		86.5	0.069122	0.212022	0.411213	0.073516	0.364493	0.364493		86.5	0.336343	0.655135	0.803314	0.20412	0.75287	0.75287
87.5	0.022145	0.076232	0.236642	0.034617	0.209269	0.209269		87.5	0.234945	0.732916	0.841271	0.85279	-0.078251	0.841271		87.5	0.26465	0.754759	0.842658	0.473143	0.701358	0.701358		87.5	0.051084	0.192225	0.418473	0.087154	0.362952	0.362952		87.5	0.0404	0.170433	0.372592	0.073914	0.322516	0.322516		87.5	0.29379	0.612471	0.781105	0.188429	0.730282	0.730282
88.5	0.013091	0.057705	0.201153	0.030301	0.176191	0.176191		88.5	0.212578	0.712687	0.827333	0.843967	-0.106606	0.827333		88.5	0.244005	0.731614	0.826263	0.325421	0.74245	0.74245		88.5	0.044758	0.16	0.373941	0.090037	0.311995	0.311995		88.5	0.042418	0.140201	0.326981	0.061177	0.283125	0.283125		88.5	0.256911	0.578778	0.752979	0.169545	0.702548	0.702548
89.5	0.016685	0.035108	0.171361	0.021951	0.152763	0.152763		89.5	0.202082	0.690188	0.810894	0.83204	-0.125895	0.810894		89.5	0.221457	0.704863	0.805827	0.250817	0.74082	0.74082		89.5	0.030621	0.129856	0.33848	0.085439	0.27668	0.27668		89.5	0.035996	0.126384	0.288986	0.040807	0.258737	0.258737		89.5	0.218541	0.519777	0.716427	0.152724	0.665312	0.665312
90.5	0.002916	0.023191	0.16023	0.00843	0.15309	0.15309		90.5	0.187165	0.670137	0.793586	0.813625	-0.107522	0.793586		90.5	0.202485	0.675881	0.785248	0.180621	0.737909	0.737909		90.5	0.029191	0.113517	0.306639	0.065618	0.257947	0.257947		90.5	0.024889	0.11452	0.256626	0.028441	0.234865	0.234865		90.5	0.150326	0.43852	0.677224	0.142252	0.623694	0.623694
91.5	0.009178	0.035056	0.153158	0.011692	0.143139	0.143139		91.5	0.161538	0.645315	0.775214	0.773546	0.007367	0.775214		91.5	0.174221	0.644844	0.761525	0.139294	0.722931	0.722931		91.5	0.019615	0.102969	0.285481	0.053224	0.245314	0.245314		91.5	0.025012	0.079396	0.223051	0.034703	0.195119	0.195119		91.5	0.116752	0.369906	0.635807	0.137545	0.577724	0.577724
92.5	0.004473	0.0326	0.1377	0.026247	0.114457	0.114457		92.5	0.149654	0.618827	0.759302	0.690121	0.22325	0.759302		92.5	0.164056	0.615798	0.737997	0.129007	0.69919	0.69919		92.5	0.02286	0.091529	0.266937	0.035293	0.240119	0.240119		92.5	0.011652	0.046138	0.181974	0.03399	0.153191	0.153191		92.5	0.105938	0.334421	0.599139	0.124047	0.542372	0.542372
93.5	0.011832	0.035993	0.119374	0.028594	0.093452	0.093452		93.5	0.138746	0.588847	0.73966	0.520158	0.457445	0.73966		93.5	0.13986	0.583569	0.712942	0.128237	0.670716	0.670716		93.5	0.024741	0.081455	0.238499	0.025597	0.218495	0.218495		93.5	0.002325	0.034517	0.147657	0.031662	0.119787	0.119787		93.5	0.084131	0.297613	0.560399	0.100412	0.511331	0.511331
94.5	0.0083	0.011497	0.098813	0.025389	0.075337	0.075337		94.5	0.126863	0.560236	0.719265	0.300692	0.598553	0.598553		94.5	0.121057	0.546765	0.682087	0.130254	0.634476	0.634476		94.5	0.016605	0.061785	0.201827	0.019578	0.185889	0.185889		94.5	0.017275	0.034618	0.129143	0.021048	0.110419	0.110419		94.5	0.066659	0.265629	0.525194	0.092884	0.476577	0.476577
95.5	0.006829	0.012886	0.074457	0.029576	0.046248	0.046248		95.5	0.113082	0.533912	0.696303	0.201048	0.619881	0.619881		95.5	0.11225	0.509021	0.649365	0.11811	0.602405	0.602405		95.5	0.005598	0.042733	0.166207	0.016162	0.15251	0.15251		95.5	0.011412	0.033171	0.121822	0.019971	0.103927	0.103927		95.5	0.048838	0.228392	0.486836	0.101883	0.428622	0.428622
96.5	0.003967	0.018421	0.067237	0.02012	0.048084	0.048084		96.5	0.104267	0.507401	0.67209	0.179318	0.600442	0.600442		96.5	0.091544	0.474987	0.618156	0.093356	0.578838	0.578838		96.5	0.004676	0.038906	0.139213	0.009983	0.130534	0.130534		96.5	0.004705	0.031041	0.105875	0.029371	0.078819	0.078819		96.5	0.044881	0.194706	0.451633	0.097996	0.392057	0.392057
97.5	0.003719	0.004764	0.068759	0.011911	0.057533	0.057533		97.5	0.087196	0.488045	0.653028	0.146707	0.593373	0.593373		97.5	0.085642	0.449952	0.590129	0.071888	0.558382	0.558382		97.5	0.004959	0.030083	0.119608	0.020137	0.101515	0.101515		97.5	0.009623	0.023112	0.089041	0.038638	0.052429	0.052429		97.5	0.048341	0.173531	0.418601	0.079724	0.368235	0.368235
98.5	0.013262	0.023614	0.063365	0.018159	0.046042	0.046042		98.5	0.082859	0.470595	0.635032	0.116518	0.586898	0.586898		98.5	0.081527	0.427114	0.564801	0.06646	0.533818	0.533818		98.5	0.005097	0.01895	0.097874	0.030038	0.069937	0.069937		98.5	0.004429	0.021123	0.076619	0.030012	0.048049	0.048049		98.5	0.037736	0.157764	0.383402	0.074457	0.333799	0.333799
99.5	0.013309	0.028659	0.058529	0.019027	0.040269	0.040269		99.5	0.085472	0.453366	0.617809	0.096889	0.576806	0.576806		99.5	0.069115	0.402842	0.541979	0.061654	0.511884	0.511884		99.5	0.00268	0.003353	0.077889	0.022747	0.056425	0.056425		99.5	0.00342	0.017328	0.070033	0.022964	0.048175	0.048175		99.5	0.026698	0.130766	0.348425	0.061726	0.30556	0.30556
100.5	0.0075	0.010997	0.047569	0.01385	0.034193	0.034193		100.5	0.071828	0.431685	0.598466	0.088912	0.559281	0.559281		100.5	0.062434	0.375761	0.523135	0.056387	0.494639	0.494639		100.5	0.005495	0.01415	0.064024	0.017824	0.047038	0.047038		100.5	0.002507	0.017916	0.071053	0.031778	0.040564	0.040564		100.5	0.023354	0.108802	0.310585	0.047806	0.275972	0.275972
101.5	0.004845	0.001005	0.028015	0.016077	0.012134	0.012134		101.5	0.067452	0.407897	0.57746	0.085316	0.538049	0.538049		101.5	0.057001	0.359821	0.506566	0.048854	0.481221	0.481221		101.5	0.004328	0.018113	0.06619	0.021671	0.045504	0.045504		101.5	0.000158	0.017792	0.064768	0.036546	0.029293	0.029293		101.5	0.014995	0.092286	0.278996	0.039282	0.249516	0.249516
102.5	-0.001446	0.002675	0.018786	0.00877	0.010104	0.010104		102.5	0.063708	0.38488	0.554177	0.085039	0.512741	0.512741		102.5	0.05113	0.338522	0.487458	0.04787	0.461689	0.461689		102.5	0.004984	0.024167	0.074015	0.01994	0.055175	0.055175		102.5	-2.9e-05	0.001704	0.049411	0.029773	0.02024	0.02024		102.5	0.023721	0.079189	0.254024	0.039607	0.223259	0.223259
103.5	0.00661	0.014484	0.032698	-0.004075	0.036624	0.036624		103.5	0.054414	0.359243	0.533175	0.081078	0.491986	0.491986		103.5	0.043793	0.30244	0.465649	0.043225	0.441508	0.441508		103.5	0.004241	0.019436	0.074703	0.022724	0.053187	0.053187		103.5	0.006459	0.009558	0.043149	0.019697	0.023923	0.023923		103.5	0.015086	0.073038	0.234571	0.04096	0.20188	0.20188
104.5	0.014739	0.017279	0.045107	-0.004886	0.049751	0.049751		104.5	0.049969	0.333398	0.510548	0.073107	0.471944	0.471944		104.5	0.032269	0.264276	0.440299	0.021423	0.428046	0.428046		104.5	0.005521	0.024806	0.067651	0.020403	0.048232	0.048232		104.5	0.000619	0.003988	0.03682	0.023128	0.014017	0.014017		104.5	0.009069	0.050385	0.203073	0.045601	0.164996	0.164996
105.5	0.007232	0.009412	0.033493	-0.005564	0.038841	0.038841		105.5	0.041889	0.306339	0.486031	0.061526	0.452335	0.452335		105.5	0.0262	0.232306	0.410352	0.008561	0.405261	0.405261		105.5	0.002955	0.019274	0.054519	0.008439	0.046472	0.046472		105.5	0.004418	0.005649	0.036328	0.025283	0.011331	0.011331		105.5	0.002646	0.034511	0.164792	0.037726	0.132048	0.132048
106.5	0.00606	0.013553	0.02666	0.004346	0.022411	0.022411		106.5	0.035542	0.283617	0.462817	0.051054	0.433916	0.433916		106.5	0.023528	0.198515	0.37519	0.007244	0.370631	0.370631		106.5	0.009092	0.022471	0.03875	0.00997	0.029069	0.029069		106.5	0.004403	0.007372	0.034937	0.027034	0.008122	0.008122		106.5	-0.004384	0.028944	0.14253	0.039016	0.107717	0.107717
107.5	0.000921	0.005303	0.029361	0.017568	0.012004	0.012004		107.5	0.034116	0.267621	0.4407	0.048177	0.41239	0.41239		107.5	0.011823	0.15614	0.334776	0.016009	0.323953	0.323953		107.5	-0.000133	0.013115	0.029649	0.017352	0.012515	0.012515		107.5	0.002188	-0.001659	0.032454	0.023599	0.009069	0.009069		107.5	0.007103	0.023833	0.128952	0.045156	0.087758	0.087758
108.5	0.002973	0.005493	0.019839	0.013289	0.006639	0.006639		108.5	0.030639	0.253367	0.419591	0.040297	0.39522	0.39522		108.5	0.004444	0.10987	0.290779	0.024163	0.273218	0.273218		108.5	0.011702	0.016572	0.030667	0.020121	0.010762	0.010762		108.5	-0.002787	-0.004328	0.032148	0.024079	0.008268	0.008268		108.5	0.001559	0.02552	0.106896	0.039286	0.070375	0.070375
109.5	0.007174	0.007341	0.019542	0.009154	0.010483	0.010483		109.5	0.028178	0.235171	0.403188	0.039082	0.378915	0.378915		109.5	0.006327	0.071193	0.24545	0.023933	0.226949	0.226949		109.5	0.009185	0.007886	0.03597	0.020607	0.015686	0.015686		109.5	0.007051	0.014365	0.023373	0.019975	0.003467	0.003467		109.5	0.002935	0.017572	0.087393	0.030078	0.059092	0.059092
110.5	0.004857	0.006219	0.026044	0.005618	0.020541	0.020541		110.5	0.022125	0.206167	0.378033	0.029664	0.359019	0.359019		110.5	0.000171	0.063833	0.210874	0.028666	0.187586	0.187586		110.5	0.008056	0.012014	0.030952	0.020547	0.010623	0.010623		110.5	-0.002019	0.007593	0.010704	0.019228	-0.008691	-0.008691		110.5	-0.001623	0.011641	0.071172	0.019857	0.052354	0.052354
111.5	-0.002959	0.001654	0.033537	0.007975	0.025768	0.025768		111.5	0.018947	0.167634	0.346931	0.022731	0.331741	0.331741		111.5	0.000899	0.053963	0.186775	0.031341	0.160463	0.160463		111.5	1.6e-05	0.008382	0.025889	0.01554	0.010512	0.010512		111.5	0.003289	0.001633	0.016404	0.021004	-0.004698	-0.004698		111.5	0.010385	0.006527	0.067254	0.010373	0.057477	0.057477
112.5	0.006895	0.005403	0.025119	0.017988	0.007262	0.007262		112.5	0.012495	0.126158	0.314831	0.022484	0.299071	0.299071		112.5	0.002506	0.036091	0.162638	0.03025	0.136518	0.136518		112.5	0.000552	0.002975	0.023114	0.011499	0.01175	0.01175		112.5	0.00166	0.004782	0.027284	0.021251	0.006164	0.006164		112.5	-9.4e-05	0.005898	0.057345	0.008569	0.049197	0.049197
113.5	-0.003228	-0.010021	0.00169	0.02819	-0.027269	-0.027269		113.5	0.003062	0.087638	0.288382	0.026163	0.269263	0.269263		113.5	-0.001683	0.028322	0.139562	0.0234	0.118945	0.118945		113.5	-0.00041	0.010816	0.027948	0.0138	0.014346	0.014346		113.5	0.005125	0.012549	0.025204	0.022185	0.003087	0.003087		113.5	0.000494	0.00816	0.047064	0.016917	0.030666	0.030666
114.5	0.003902	0.014715	0.001858	0.025289	-0.024038	-0.024038		114.5	0.013597	0.069491	0.266201	0.019911	0.251294	0.251294		114.5	1.5e-05	0.024411	0.110839	0.014737	0.097539	0.097539		114.5	0.000486	0.007821	0.029317	0.010704	0.018814	0.018814		114.5	0.002174	0.008102	0.012637	0.021441	-0.008997	-0.008997		114.5	0.007191	0.004909	0.044727	0.022428	0.02281	0.02281
115.5	0.002743	0.002464	0.00326	0.021594	-0.018739	-0.018739		115.5	0.002905	0.06976	0.252745	0.015204	0.241209	0.241209		115.5	-0.00397	0.023823	0.092218	0.013906	0.079417	0.079417		115.5	0.003218	0.009556	0.029662	0.021384	0.008458	0.008458		115.5	0.003999	0.003437	0.012554	0.014644	-0.002121	-0.002121		115.5	0.002032	0.008707	0.040523	0.020166	0.020776	0.020776
116.5	0.002553	0.003809	0.00638	0.017325	-0.011138	-0.011138		116.5	0.002786	0.073353	0.242463	0.008814	0.235727	0.235727		116.5	-0.00017	0.025836	0.08074	0.022718	0.05937	0.05937		116.5	0.007846	0.015506	0.023778	0.025832	-0.002108	-0.002108		116.5	0.002104	-0.0025	0.007743	0.01141	-0.003709	-0.003709		116.5	0.000455	0.007041	0.033337	0.017733	0.015886	0.015886
117.5	-0.000618	0.009613	0.017683	0.011299	0.006457	0.006457		117.5	0.007674	0.066339	0.227644	0.012892	0.217557	0.217557		117.5	0.002383	0.024112	0.070445	0.031607	0.040106	0.040106		117.5	0.008018	0.009742	0.019731	0.029351	-0.009911	-0.009911		117.5	-0.002674	0.008391	0.003472	0.01641	-0.013154	-0.013154		117.5	0.002878	3.8e-05	0.030929	0.017196	0.013973	0.013973
118.5	0.001905	0.005187	0.023391	0.013641	0.009884	0.009884		118.5	0.012888	0.055211	0.207069	0.010577	0.198593	0.198593		118.5	0.001323	0.020444	0.064792	0.027476	0.03837	0.03837		118.5	0.003443	0.002695	0.022642	0.018895	0.003819	0.003819		118.5	0.007646	0.014021	0.013994	0.027196	-0.013571	-0.013571		118.5	0.001817	0.002737	0.027768	0.015504	0.012457	0.012457
119.5	0.001138	0.008874	0.01158	0.017299	-0.00582	-0.00582		119.5	0.000852	0.045238	0.189069	0.005627	0.184481	0.184481		119.5	0.004196	0.015127	0.058798	0.020907	0.038699	0.038699		119.5	0.002481	0.008892	0.016647	0.001894	0.014781	0.014781		119.5	0.00533	0.024003	0.018438	0.024072	-0.005774	-0.005774		119.5	-0.000547	0.011135	0.020275	0.016423	0.003916	0.003916
120.5	0.00144	-0.002862	0.004519	0.010119	-0.005657	-0.005657		120.5	0.005283	0.039681	0.172038	0.006293	0.166795	0.166795		120.5	0.002148	0.01608	0.050658	0.015856	0.035363	0.035363		120.5	-0.003358	0.008234	0.008432	-0.009809	0.018063	0.018063		120.5	0.000567	0.009537	0.022861	0.012328	0.010665	0.010665		120.5	0.003591	0.01148	0.030146	0.013868	0.016507	0.016507
121.5	0.001746	0.000852	0.009936	0.004461	0.0055	0.0055		121.5	0.007018	0.040968	0.15529	0.010739	0.14612	0.14612		121.5	0.003259	0.012469	0.045834	0.020516	0.025848	0.025848		121.5	0.006079	-0.001285	0.011774	-0.007572	0.019201	0.019201		121.5	-0.000794	0.01217	0.016329	0.004729	0.011655	0.011655		121.5	0.002408	0.001832	0.02181	0.018708	0.003161	0.003161
122.5	-0.006885	0.016243	0.02283	0.000826	0.022022	0.022022		122.5	0.006952	0.038433	0.138466	0.018491	0.122235	0.122235		122.5	-0.002083	0.004125	0.034533	0.026303	0.008453	0.008453		122.5	0.000746	-0.000101	0.012745	0.006255	0.00653	0.00653		122.5	0.001231	0.011005	-0.005381	0.006465	-0.011923	-0.011923		122.5	0.004518	-0.007456	0.002572	0.009579	-0.007075	-0.007075
123.5	0.004718	0.004558	0.024231	-0.000879	0.025088	0.025088		123.5	0.005561	0.034331	0.132365	0.025176	0.109957	0.109957		123.5	-8.1e-05	-0.001701	0.024928	0.027611	-0.002759	-0.002759		123.5	0.004179	0.000263	0.01204	0.007696	0.004378	0.004378		123.5	-0.000571	-0.010559	-0.008447	0.013919	-0.022682	-0.022682		123.5	0.002439	0.002997	0.001652	-0.002635	0.004276	0.004276
124.5	0.001463	0.00205	0.029307	0.004903	0.024525	0.024525		124.5	0.006054	0.028507	0.124047	0.034772	0.092491	0.092491		124.5	-0.000461	-0.005866	0.015328	0.028951	-0.014029	-0.014029		124.5	0.00406	-0.000417	0.010558	0.005675	0.004912	0.004912		124.5	0.001866	-0.005352	-0.002598	0.020554	-0.023638	-0.023638		124.5	0.005766	0.000378	0.003612	-0.006375	0.009924	0.009924
125.5	0.000524	-0.00343	0.021787	0.013814	0.008085	0.008085		125.5	0.002047	0.023016	0.117092	0.036387	0.083753	0.083753		125.5	0.000285	-0.010923	0.011051	0.025876	-0.015219	-0.015219		125.5	0.000522	0.001499	0.008708	0.005182	0.003544	0.003544		125.5	-0.004548	0.001204	-0.001428	0.013441	-0.015071	-0.015071		125.5	0.003518	-0.000327	0.003471	-0.001403	0.004867	0.004867
126.5	0.004516	-0.010143	0.000805	0.022495	-0.022189	-0.022189		126.5	0.003209	0.020249	0.110675	0.031049	0.082177	0.082177		126.5	-0.000125	-0.003801	0.015667	0.024228	-0.008773	-0.008773
127.5	-0.005062	-0.007424	-0.006718	0.019006	-0.026223	-0.026223		127.5	0.000858	0.020696	0.101629	0.022838	0.080633	0.080633		127.5	-0.00369	-0.002206	0.018746	0.020481	-0.001772	-0.001772
128.5	0.002315	-0.004353	-0.004521	0.015492	-0.020327	-0.020327		128.5	0.000968	0.022024	0.093102	0.026719	0.068205	0.068205		128.5	-0.000235	-0.000424	0.027409	0.018856	0.008717	0.008717
129.5	0.003033	0.005128	-0.005198	0.015588	-0.021115	-0.021115		129.5	0.000391	0.026901	0.089786	0.030624	0.061032	0.061032		129.5	0.002416	0.007278	0.033066	0.022819	0.010486	0.010486
130.5	-0.003939	-0.013637	-0.017321	0.013966	-0.03173	-0.03173		130.5	0.000222	0.023407	0.085045	0.035573	0.051297	0.051297		130.5	-0.000405	0.00686	0.035365	0.018696	0.016987	0.016987
131.5	-0.003276	-0.005715	-0.014446	0.011914	-0.026677	-0.026677		131.5	0.002915	0.021244	0.080324	0.033149	0.048793	0.048793		131.5	0.001399	-0.0005	0.03119	0.013537	0.017896	0.017896
132.5	0.000875	0.000361	0.006659	0.007526	-0.000874	-0.000874		132.5	0.002816	0.015831	0.078593	0.027596	0.052445	0.052445		132.5	-0.001331	-0.002094	0.029814	0.011176	0.018848	0.018848
133.5	-0.004914	0.003371	0.008223	0.006375	0.00186	0.00186		133.5	0.004349	0.010706	0.082605	0.021455	0.06249	0.06249		133.5	0.00032	0.00289	0.03338	0.017168	0.016495	0.016495
134.5	-0.000726	0.009345	-0.008804	0.013529	-0.022639	-0.022639		134.5	0.002812	0.007834	0.078887	0.015091	0.064774	0.064774		134.5	0.001264	0.003798	0.027981	0.020359	0.007779	0.007779
135.5	0.007211	0.008586	-0.019212	0.009839	-0.02934	-0.02934		135.5	0.004657	0.012379	0.066224	0.014014	0.052951	0.052951		135.5	0.002637	-0.001195	0.01979	0.027113	-0.007527	-0.007527
136.5	0.002827	0.000897	-0.014833	0.0059	-0.020855	-0.020855		136.5	0.004893	0.011934	0.056796	0.010673	0.04662	0.04662		136.5	0.000258	-0.005676	0.020198	0.028781	-0.008837	-0.008837
137.5	0.003524	-1e-05	-0.014194	0.008185	-0.022564	-0.022564		137.5	0.002038	0.011862	0.052152	0.008903	0.043637	0.043637		137.5	-0.003645	-0.002508	0.022865	0.024196	-0.001363	-0.001363
138.5	0.000922	0.002248	-0.004624	0.009241	-0.013994	-0.013994		138.5	-0.000672	0.012456	0.043711	0.010954	0.03312	0.03312		138.5	-0.000241	0.003512	0.025403	0.017173	0.008373	0.008373
139.5	0.001464	0.002845	0.009158	0.012894	-0.003784	-0.003784		139.5	0.006799	0.009422	0.038798	0.016552	0.022621	0.022621		139.5	0.001091	0.004822	0.029593	0.019208	0.010589	0.010589
140.5	0.003271	0.005446	0.013966	0.012455	0.001529	0.001529		140.5	0.003	0.004681	0.04037	0.019186	0.021599	0.021599		140.5	-0.002033	-0.003677	0.029148	0.021672	0.007642	0.007642
141.5	0.00067	0.005776	0.012131	0.013464	-0.001351	-0.001351		141.5	0.001303	0.006698	0.047888	0.024559	0.023917	0.023917		141.5	0.001647	-0.011853	0.025863	0.025931	-7e-05	-7e-05
								142.5	-0.002783	0.012717	0.050588	0.025631	0.025613	0.025613		142.5	-0.001424	-0.012814	0.021782	0.02754	-0.005921	-0.005921
								143.5	0.001285	0.015314	0.040361	0.021718	0.019057	0.019057		143.5	0.000499	-0.004385	0.018447	0.026661	-0.008439	-0.008439
								144.5	0.001552	0.015066	0.029832	0.017706	0.012344	0.012344		144.5	-0.002368	-0.001911	0.016913	0.022525	-0.005742	-0.005742
								145.5	0.006359	0.013188	0.023901	0.00997	0.01407	0.01407		145.5	0.002582	-0.001898	0.018808	0.016563	0.002283	0.002283
								146.5	0.001607	0.011535	0.022695	0.00932	0.013501	0.013501		146.5	0.000314	0.000767	0.020356	0.012111	0.008347	0.008347
								147.5	0.00405	0.006298	0.02327	0.007367	0.016021	0.016021		147.5	0.001186	0.004354	0.02123	0.013395	0.007941	0.007941
								148.5	0.006653	0.006137	0.021996	0.003344	0.018715	0.018715		148.5	0.001358	0.006156	0.019026	0.01532	0.003763	0.003763
								149.5	0.000863	0.007116	0.022877	-0.000671	0.023532	0.023532		149.5	0.00186	0.006611	0.017321	0.017801	-0.000489	-0.000489
								150.5	0.005377	0.005307	0.024637	-0.006027	0.030481	0.030481		150.5	-0.000917	0.007632	0.014586	0.016878	-0.002331	-0.002331
								151.5	0.006069	0.009328	0.028786	-0.002818	0.031515	0.031515		151.5	0.001048	0.00911	0.015768	0.020899	-0.00524	-0.00524
								152.5	0.002394	0.013534	0.034614	0.00649	0.028307	0.028307		152.5	0.000339	0.008377	0.01559	0.020189	-0.004694	-0.004694
								153.5	0.004442	0.012556	0.040059	0.01385	0.026577	0.026577		153.5	0.001661	0.00605	0.008925	0.010096	-0.001183	-0.001183
								154.5	0.003348	0.007271	0.03608	0.015218	0.021184	0.021184		154.5	0.002676	0.002283	0.001919	0.010336	-0.008505	-0.008505
								155.5	-0.000942	0.000627	0.030767	0.00781	0.023138	0.023138		155.5	-0.003334	0.002232	0.00073	0.010068	-0.009433	-0.009433
								156.5	0.001062	-0.00083	0.019825	0.000893	0.018949	0.018949		156.5	-0.003201	-0.002024	0.004847	0.008252	-0.003433	-0.003433
								157.5	0.000669	0.004128	0.014111	-0.000788	0.014887	0.014887		157.5	0.001297	-0.003616	0.007773	0.002544	0.005242	0.005242
